# Supplementary material for: Crystal structure of 6-amino-4-(3-bromo-4-meth­oxy­phen­yl)-3-methyl-2,4-di­hydro­pyrano[2,3-c]pyrazole-5-carbo­nitrile dimethyl sulfoxide monosolvate
Source: Acta Crystallogr E Crystallogr Commun. 2015 Jun 6;71(Pt 7):o453–4. doi: 10.1107/S2056989015010543 (PMC4518963; doi:10.1107/S2056989015010543)
Supplement: Supplementary file 1 [file e-71-0o453-sup1.cif]

##############################################################################
#                                                                            #
# This CIF contains the data in a paper accepted for publication in          #
# Acta Crystallographica Section E. It conforms to the requirements of       #
# Notes for Authors for Acta Crystallographica Section E, and has been       #
# peer reviewed under the auspices of the IUCr Commission on Journals.       #
#                                                                            #
# Full details of the Crystallographic Information File format               #
# are given in the paper "The Crystallographic Information File (CIF):       #
# a New Standard Archive File for Crystallography" by S. R. Hall, F. H.      #
# Allen and I. D. Brown [Acta Cryst. (1991), A47, 655-685].                  #
#                                                                            #
# The current version of the core CIF dictionary is obtainable from          #
# ftp://ftp.iucr.org/pub/cif_core.dic.                                       #
#                                                                            #
# Software is freely available for graphical display of the structure(s)     #
# in this CIF. For information consult the CIF software page                 #
# http://www.iucr.org/resources/cif/software.                                #
#                                                                            #
# This file may be used for bona fide research purposes within the           #
# scientific community so long as proper attribution is given to the journal # 
# article from which it was obtained.                                        #
#                                                                            #
##############################################################################
data_global
_audit_creation_method     'form.cif (version 2.0)'
_journal_data_validation_number     ?
_journal_date_recd_electronic     2015-05-27
_journal_date_accepted     2015-06-01
_journal_name_full     'Acta Crystallographica, Section E'
_journal_year     2015
_journal_volume     71
_journal_issue      7
_journal_page_first     o453
_journal_page_last     o454
_journal_paper_category     HO
_journal_paper_doi     10.1107/S2056989015010543
_journal_coeditor_code     IS5403
_publ_contact_author_name     'Yousuf, S. '
_publ_contact_author_address
;
      H.E.J Research Institute of Chemistry,
      International Cenetr for Chemical and Biological Sciences,
      University of Karachi,
      Karachi 75270, Pakistan
;
_publ_contact_author_email     'dr.sammer.yousuf@gmail.com'
_publ_contact_author_fax     '+92-21 34819018-9'
_publ_contact_author_phone     '+92-21 34824924'
_publ_section_title
;\
Crystal structure of
6-amino-4-(3-bromo-4-methoxyphenyl)-3-methyl-2,4-dihydropyrano[2,3-<i>c</i>]\
pyrazole-5-carbonitrile dimethyl sulfoxide monosolvate
;
loop_
    _publ_author_name
    _publ_author_footnote
    _publ_author_address
    'Sammer Yousuf' ?
;     H.E.J. Research Institute of Chemistry,
      International Center for Chemical and Biological Sciences,
      University of Karachi,
      Karachi 75270, Pakistan
;
    'Huma Bano' ?
;
      H.E.J. Research Institute of Chemistry,
      International Center for Chemical and Biological Sciences,
      University of Karachi,
      Karachi 75270, Pakistan
;
    'Munira Taj Muhammad' ?
;
      H.E.J. Research Institute of Chemistry,
      International Center for Chemical and Biological Sciences,
      University of Karachi,
      Karachi 75270, Pakistan
;
    'Khalid Mohammed Khan' ?
;     H.E.J. Research Institute of Chemistry,
      International Center for Chemical and Biological Sciences,
      University of Karachi,
      Karachi 75270, Pakistan
;
data_I
_database_code_depnum_ccdc_archive 'CCDC 1404448'
_audit_creation_method     SHELXL-97
_chemical_name_systematic
;\
6-Amino-4-(3-bromo-4-methoxyphenyl)-3-methyl-2,4-dihydropyrano\
[2,3-<i>c</i>]pyrazole-5-carbonitrile dimethyl sulfoxide solvate
;
_chemical_name_common     ?
_chemical_formula_moiety     'C15 H13 Br N4 O2, C2 H6 O S'
_chemical_formula_sum     'C17 H19 Br N4 O3 S'
_chemical_formula_iupac     'C15 H13 Br N4 O2, C2 H6 O S'
_chemical_formula_weight     439.33
_chemical_melting_point     ?
_symmetry_cell_setting     monoclinic
_symmetry_space_group_name_H-M     'P 21/n  '
_symmetry_space_group_name_Hall     '-P 2yn  '
loop_
    _symmetry_equiv_pos_as_xyz
    'x, y, z'
    '-x+1/2, y+1/2, -z+1/2'
    '-x, -y, -z'
    'x-1/2, -y-1/2, z-1/2'
_cell_length_a     13.4982(6)
_cell_length_b     8.3470(4)
_cell_length_c     17.7173(8)
_cell_angle_alpha     90.00
_cell_angle_beta     101.5100(10)
_cell_angle_gamma     90.00
_cell_volume     1956.05(16)
_cell_formula_units_Z     4
_cell_measurement_reflns_used     3172
_cell_measurement_theta_min     2.35
_cell_measurement_theta_max     25.50
_cell_measurement_temperature     273(2)
_exptl_crystal_description     'BLOCK'
_exptl_crystal_colour     'COLORLESS'
_exptl_crystal_size_max     0.54
_exptl_crystal_size_mid     0.51
_exptl_crystal_size_min     0.33
_exptl_crystal_density_diffrn     1.492
_exptl_crystal_density_meas     ?
_exptl_crystal_density_method     'not measured'
_exptl_crystal_F_000     896
_exptl_absorpt_coefficient_mu     2.232
_exptl_absorpt_correction_type     multi-scan
_exptl_absorpt_process_details
;
(<i>SADABS</i>; Bruker, 2000)
;
_exptl_absorpt_correction_T_min     0.345
_exptl_absorpt_correction_T_max     0.479
_exptl_special_details     ?
_diffrn_ambient_temperature     273(2)
_diffrn_radiation_type     MoK\a
_diffrn_radiation_wavelength     0.71073
_diffrn_radiation_source     'fine-focus sealed tube'
_diffrn_radiation_monochromator     graphite
_diffrn_measurement_device_type
;
Bruker SMART APEX CCD area-detector diffractometer
;
_diffrn_measurement_method     '\w scan'
_diffrn_detector_area_resol_mean     ?
_diffrn_reflns_number     9464
_diffrn_reflns_av_R_equivalents     0.0190
_diffrn_reflns_av_sigmaI/netI     0.0225
_diffrn_reflns_theta_min     1.74
_diffrn_reflns_theta_max     25.50
_diffrn_reflns_theta_full     25.50
_diffrn_measured_fraction_theta_max     0.999
_diffrn_measured_fraction_theta_full     0.999
_diffrn_reflns_limit_h_min     -16
_diffrn_reflns_limit_h_max     8
_diffrn_reflns_limit_k_min     -10
_diffrn_reflns_limit_k_max     10
_diffrn_reflns_limit_l_min     -16
_diffrn_reflns_limit_l_max     21
_diffrn_standards_number     ?
_diffrn_standards_interval_count     ?
_diffrn_standards_interval_time     ?
_diffrn_standards_decay_%     ?
_refine_special_details
;
Refinement of <i>F</i>^2^ against ALL reflections. The weighted <i>R</i>-factor
<i>wR</i> and goodness of fit <i>S</i> are based on <i>F</i>^2^, conventional
<i>R</i>-factors <i>R</i> are based on <i>F</i>, with <i>F</i> set to zero for
negative <i>F</i>^2^. The threshold expression of <i>F</i>^2^ >
\s(<i>F</i>^2^) is used only for calculating <i>R</i>-factors(gt) <i>etc</i>.
and is not relevant to the choice of reflections for refinement.
<i>R</i>-factors based on <i>F</i>^2^ are statistically about twice as large
as those based on <i>F</i>, and <i>R</i>- factors based on ALL data will be
even larger.
;
_reflns_number_total     3642
_reflns_number_gt     2776
_reflns_threshold_expression     >2sigma(I)
_refine_ls_structure_factor_coef     Fsqd
_refine_ls_matrix_type     full
_refine_ls_R_factor_all     0.0681
_refine_ls_R_factor_gt     0.0515
_refine_ls_wR_factor_gt     0.1367
_refine_ls_wR_factor_ref     0.1493
_refine_ls_goodness_of_fit_ref     1.038
_refine_ls_restrained_S_all     1.038
_refine_ls_number_reflns     3642
_refine_ls_number_parameters     247
_refine_ls_number_restraints     0
_refine_ls_hydrogen_treatment     mixed
_refine_ls_weighting_scheme     calc
_refine_ls_weighting_details
         'calc w=1/[\s^2^(Fo^2^)+(0.0714P)^2^+2.3987P] where P=(Fo^2^+2Fc^2^)/3'
_atom_sites_solution_hydrogens     geom
_atom_sites_solution_primary     direct
_atom_sites_solution_secondary     difmap
_refine_ls_shift/su_max     0.000
_refine_ls_shift/su_mean     0.000
_refine_diff_density_max     1.148
_refine_diff_density_min     -0.592
_refine_ls_extinction_method     none
_refine_ls_extinction_coef     ?
loop_
    _atom_type_symbol
    _atom_type_description
    _atom_type_scat_dispersion_real
    _atom_type_scat_dispersion_imag
    _atom_type_scat_source
    'C' 'C' 0.0033 0.0000
                         'International Tables Vol C Tables 4.2.6.8 and 6.1.1.4'
    'H' 'H' 0.0000 0.0000
                         'International Tables Vol C Tables 4.2.6.8 and 6.1.1.4'
    'N' 'N' 0.0061 0.0000
                         'International Tables Vol C Tables 4.2.6.8 and 6.1.1.4'
    'O' 'O' 0.0106 0.0000
                         'International Tables Vol C Tables 4.2.6.8 and 6.1.1.4'
    'S' 'S' 0.1246 0.0000
                         'International Tables Vol C Tables 4.2.6.8 and 6.1.1.4'
    'Br' 'Br' -0.2901 0.0000
                         'International Tables Vol C Tables 4.2.6.8 and 6.1.1.4'
_computing_data_collection
;
SMART (Bruker, 2000)
;
_computing_cell_refinement
;
SAINT (Bruker, 2000)
;
_computing_data_reduction
;
SAINT (Bruker, 2000)
;
_computing_structure_solution
;
SHELXS-97 (Sheldrick, 2008)
;
_computing_structure_refinement
;
SHELXL-97 (Sheldrick, 2008)
;
_computing_molecular_graphics
;
SHELXTL (Sheldrick, 2008)
;
_computing_publication_material
;
SHELXTL (Sheldrick, 2008), PARST (Nardelli, 1995) and PLATON
(Spek, 2009)
;
loop_
    _atom_site_type_symbol
    _atom_site_label
    _atom_site_fract_x
    _atom_site_fract_y
    _atom_site_fract_z
    _atom_site_U_iso_or_equiv
    _atom_site_adp_type
    _atom_site_calc_flag
    _atom_site_refinement_flags
    _atom_site_occupancy
    _atom_site_symmetry_multiplicity
    _atom_site_disorder_assembly
    _atom_site_disorder_group
    Br Br1 0.53684(5) 0.80041(9) 0.10616(4) 0.1100(3) Uani d . 1 1 . .
    S S2 0.41262(9) 1.33033(14) 0.16737(7) 0.0725(4) Uani d . 1 1 . .
    O O1 0.80217(17) 0.8729(2) -0.16690(11) 0.0408(5) Uani d . 1 1 . .
    C C11 0.8828(2) 0.8290(3) -0.03464(16) 0.0318(6) Uani d . 1 1 . .
    C C10 0.8569(2) 0.7805(4) -0.10982(17) 0.0347(7) Uani d . 1 1 . .
    C C7 0.8596(2) 0.9926(3) -0.00378(16) 0.0328(6) Uani d . 1 1 . .
    H H7A 0.9235 1.0499 0.0131 0.039 Uiso calc R 1 1 . .
    N N1 0.7159(2) 1.1133(3) -0.19466(15) 0.0415(6) Uani d . 1 1 . .
    N N3 0.8795(3) 0.6418(4) -0.13885(18) 0.0499(8) Uani d . 1 1 . .
    C C12 0.9385(2) 0.7201(4) 0.01801(17) 0.0378(7) Uani d . 1 1 . .
    C C8 0.7977(2) 1.0822(3) -0.07006(16) 0.0328(6) Uani d . 1 1 . .
    C C6 0.8067(2) 0.9806(4) 0.06440(16) 0.0348(7) Uani d . 1 1 . .
    N N2 0.7048(2) 1.2445(3) -0.15155(16) 0.0432(7) Uani d . 1 1 . .
    C C9 0.7727(2) 1.0195(3) -0.14372(16) 0.0345(7) Uani d . 1 1 . .
    C C2 0.6640(3) 0.9018(5) 0.1172(2) 0.0530(9) Uani d . 1 1 . .
    C C13 0.7513(3) 1.2299(4) -0.07755(18) 0.0388(7) Uani d . 1 1 . .
    C C4 0.7998(3) 1.0387(5) 0.19660(19) 0.0527(9) Uani d . 1 1 . .
    H H4A 0.8299 1.0837 0.2436 0.063 Uiso calc R 1 1 . .
    N N4 0.9847(3) 0.6326(4) 0.06142(17) 0.0545(8) Uani d . 1 1 . .
    C C5 0.8497(3) 1.0446(4) 0.13548(18) 0.0458(8) Uani d . 1 1 . .
    H H5A 0.9131 1.0925 0.1423 0.055 Uiso calc R 1 1 . .
    O O2 0.6509(2) 0.9565(4) 0.24480(16) 0.0713(8) Uani d . 1 1 . .
    C C1 0.7129(3) 0.9085(4) 0.05641(18) 0.0439(8) Uani d . 1 1 . .
    H H1B 0.6826 0.8641 0.0093 0.053 Uiso calc R 1 1 . .
    C C14 0.7477(3) 1.3584(4) -0.0197(2) 0.0588(10) Uani d . 1 1 . .
    H H14A 0.7084 1.4468 -0.0441 0.088 Uiso calc R 1 1 . .
    H H14B 0.8151 1.3940 0.0015 0.088 Uiso calc R 1 1 . .
    H H14C 0.7171 1.3170 0.0208 0.088 Uiso calc R 1 1 . .
    C C15 0.6936(4) 1.0205(7) 0.3188(2) 0.0878(16) Uani d . 1 1 . .
    H H15A 0.6470 1.0061 0.3527 0.132 Uiso calc R 1 1 . .
    H H15B 0.7068 1.1327 0.3140 0.132 Uiso calc R 1 1 . .
    H H15C 0.7557 0.9659 0.3394 0.132 Uiso calc R 1 1 . .
    C C3 0.7068(3) 0.9673(4) 0.18880(19) 0.0499(9) Uani d . 1 1 . .
    O O3 0.4267(3) 1.5021(4) 0.1919(3) 0.1011(12) Uani d . 1 1 . .
    C C16 0.4432(4) 1.2187(6) 0.2534(3) 0.0736(12) Uani d . 1 1 . .
    H H16A 0.3899 1.2292 0.2817 0.110 Uiso calc R 1 1 . .
    H H16B 0.5052 1.2583 0.2840 0.110 Uiso calc R 1 1 . .
    H H16C 0.4511 1.1079 0.2413 0.110 Uiso calc R 1 1 . .
    C C17 0.5216(5) 1.2847(8) 0.1298(4) 0.106(2) Uani d . 1 1 . .
    H H17A 0.5175 1.3380 0.0812 0.159 Uiso calc R 1 1 . .
    H H17B 0.5255 1.1711 0.1226 0.159 Uiso calc R 1 1 . .
    H H17C 0.5808 1.3204 0.1652 0.159 Uiso calc R 1 1 . .
    H H3A 0.913(3) 0.572(5) -0.110(2) 0.055(11) Uiso d . 1 1 . .
    H H3B 0.850(3) 0.620(4) -0.185(2) 0.041(9) Uiso d . 1 1 . .
    H H2A 0.670(3) 1.320(4) -0.1703(19) 0.034(9) Uiso d . 1 1 . .
loop_
    _atom_site_aniso_label
    _atom_site_aniso_U_11
    _atom_site_aniso_U_22
    _atom_site_aniso_U_33
    _atom_site_aniso_U_12
    _atom_site_aniso_U_13
    _atom_site_aniso_U_23
    Br1 0.0905(4) 0.1520(6) 0.1031(5) -0.0652(4) 0.0569(4) -0.0322(4)
    S2 0.0579(6) 0.0701(7) 0.0833(8) 0.0025(5) -0.0009(5) 0.0238(6)
    O1 0.0583(14) 0.0336(11) 0.0269(10) 0.0099(10) 0.0000(9) 0.0002(9)
    C11 0.0335(15) 0.0346(15) 0.0262(14) 0.0017(12) 0.0030(11) 0.0019(12)
    C10 0.0387(16) 0.0351(16) 0.0299(15) 0.0015(13) 0.0060(12) 0.0021(12)
    C7 0.0349(15) 0.0341(16) 0.0285(14) -0.0028(12) 0.0042(12) -0.0005(12)
    N1 0.0535(16) 0.0364(14) 0.0329(13) 0.0044(12) 0.0042(12) 0.0039(11)
    N3 0.072(2) 0.0428(17) 0.0293(15) 0.0176(16) -0.0038(14) -0.0042(13)
    C12 0.0441(17) 0.0405(17) 0.0288(15) 0.0015(15) 0.0075(13) -0.0036(14)
    C8 0.0380(16) 0.0325(15) 0.0277(14) -0.0033(12) 0.0063(12) 0.0010(12)
    C6 0.0414(17) 0.0341(16) 0.0286(15) 0.0038(13) 0.0064(12) 0.0007(12)
    N2 0.0552(18) 0.0322(15) 0.0413(16) 0.0082(13) 0.0077(13) 0.0058(12)
    C9 0.0425(17) 0.0305(15) 0.0302(15) -0.0014(13) 0.0065(12) 0.0025(12)
    C2 0.056(2) 0.055(2) 0.053(2) -0.0082(18) 0.0221(17) -0.0011(17)
    C13 0.0484(18) 0.0331(16) 0.0360(16) -0.0018(14) 0.0114(14) 0.0015(13)
    C4 0.066(2) 0.062(2) 0.0303(17) 0.0052(19) 0.0112(16) -0.0061(16)
    N4 0.069(2) 0.0520(18) 0.0379(16) 0.0160(16) 0.0002(14) 0.0015(14)
    C5 0.0481(19) 0.055(2) 0.0331(17) -0.0028(16) 0.0045(14) -0.0050(15)
    O2 0.089(2) 0.084(2) 0.0512(16) 0.0065(17) 0.0397(15) 0.0057(14)
    C1 0.0467(19) 0.0522(19) 0.0343(16) -0.0085(16) 0.0115(14) -0.0051(14)
    C14 0.087(3) 0.0398(19) 0.049(2) 0.0094(19) 0.014(2) -0.0070(16)
    C15 0.105(4) 0.127(4) 0.040(2) 0.034(3) 0.034(2) 0.005(2)
    C3 0.066(2) 0.051(2) 0.0377(18) 0.0106(18) 0.0239(16) 0.0077(15)
    O3 0.104(3) 0.0544(19) 0.151(4) 0.0290(18) 0.041(2) 0.030(2)
    C16 0.070(3) 0.065(3) 0.084(3) 0.003(2) 0.011(2) 0.020(2)
    C17 0.119(5) 0.109(5) 0.101(4) 0.031(4) 0.047(4) 0.014(4)
_geom_special_details
;
All e.s.d.'s (except the e.s.d. in the dihedral angle between two l.s. planes)
are estimated using the full covariance matrix. The cell e.s.d.'s are taken
into account individually in the estimation of e.s.d.'s in distances, angles
and torsion angles; correlations between e.s.d.'s in cell parameters are only
used when they are defined by crystal symmetry. An approximate (isotropic)
treatment of cell e.s.d.'s is used for estimating e.s.d.'s involving l.s.
planes.
;
loop_
    _geom_bond_atom_site_label_1
    _geom_bond_atom_site_label_2
    _geom_bond_site_symmetry_2
    _geom_bond_distance
    _geom_bond_publ_flag
    Br1 C2 . 1.889(4) ?
    S2 O3 . 1.499(4) ?
    S2 C16 . 1.764(5) ?
    S2 C17 . 1.773(6) ?
    O1 C10 . 1.365(4) ?
    O1 C9 . 1.374(4) ?
    C11 C10 . 1.369(4) ?
    C11 C12 . 1.408(4) ?
    C11 C7 . 1.527(4) ?
    C10 N3 . 1.327(4) ?
    C7 C8 . 1.498(4) ?
    C7 C6 . 1.524(4) ?
    C7 H7A . 0.9800 ?
    N1 C9 . 1.319(4) ?
    N1 N2 . 1.360(4) ?
    N3 H3A . 0.84(4) ?
    N3 H3B . 0.86(4) ?
    C12 N4 . 1.150(4) ?
    C8 C13 . 1.377(4) ?
    C8 C9 . 1.384(4) ?
    C6 C1 . 1.384(4) ?
    C6 C5 . 1.385(4) ?
    N2 C13 . 1.341(4) ?
    N2 H2A . 0.81(3) ?
    C2 C1 . 1.371(5) ?
    C2 C3 . 1.397(5) ?
    C13 C14 . 1.492(5) ?
    C4 C3 . 1.372(5) ?
    C4 C5 . 1.385(5) ?
    C4 H4A . 0.9300 ?
    C5 H5A . 0.9300 ?
    O2 C3 . 1.365(4) ?
    O2 C15 . 1.426(6) ?
    C1 H1B . 0.9300 ?
    C14 H14A . 0.9600 ?
    C14 H14B . 0.9600 ?
    C14 H14C . 0.9600 ?
    C15 H15A . 0.9600 ?
    C15 H15B . 0.9600 ?
    C15 H15C . 0.9600 ?
    C16 H16A . 0.9600 ?
    C16 H16B . 0.9600 ?
    C16 H16C . 0.9600 ?
    C17 H17A . 0.9600 ?
    C17 H17B . 0.9600 ?
    C17 H17C . 0.9600 ?
loop_
    _geom_angle_atom_site_label_1
    _geom_angle_atom_site_label_2
    _geom_angle_atom_site_label_3
    _geom_angle_site_symmetry_1
    _geom_angle_site_symmetry_3
    _geom_angle
    _geom_angle_publ_flag
    O3 S2 C16 . . 105.1(2) ?
    O3 S2 C17 . . 104.3(3) ?
    C16 S2 C17 . . 98.2(3) ?
    C10 O1 C9 . . 115.3(2) ?
    C10 C11 C12 . . 116.9(3) ?
    C10 C11 C7 . . 125.6(3) ?
    C12 C11 C7 . . 117.4(2) ?
    N3 C10 O1 . . 109.7(3) ?
    N3 C10 C11 . . 126.9(3) ?
    O1 C10 C11 . . 123.3(3) ?
    C8 C7 C6 . . 112.2(2) ?
    C8 C7 C11 . . 106.7(2) ?
    C6 C7 C11 . . 112.7(2) ?
    C8 C7 H7A . . 108.3 ?
    C6 C7 H7A . . 108.3 ?
    C11 C7 H7A . . 108.3 ?
    C9 N1 N2 . . 102.0(2) ?
    C10 N3 H3A . . 120(3) ?
    C10 N3 H3B . . 117(2) ?
    H3A N3 H3B . . 122(4) ?
    N4 C12 C11 . . 179.2(4) ?
    C13 C8 C9 . . 103.1(3) ?
    C13 C8 C7 . . 133.9(3) ?
    C9 C8 C7 . . 122.9(3) ?
    C1 C6 C5 . . 118.0(3) ?
    C1 C6 C7 . . 120.8(3) ?
    C5 C6 C7 . . 121.2(3) ?
    C13 N2 N1 . . 113.1(3) ?
    C13 N2 H2A . . 126(2) ?
    N1 N2 H2A . . 121(2) ?
    N1 C9 O1 . . 119.2(3) ?
    N1 C9 C8 . . 114.8(3) ?
    O1 C9 C8 . . 126.0(3) ?
    C1 C2 C3 . . 121.4(3) ?
    C1 C2 Br1 . . 120.4(3) ?
    C3 C2 Br1 . . 118.2(3) ?
    N2 C13 C8 . . 106.9(3) ?
    N2 C13 C14 . . 122.2(3) ?
    C8 C13 C14 . . 130.9(3) ?
    C3 C4 C5 . . 121.0(3) ?
    C3 C4 H4A . . 119.5 ?
    C5 C4 H4A . . 119.5 ?
    C6 C5 C4 . . 121.1(3) ?
    C6 C5 H5A . . 119.5 ?
    C4 C5 H5A . . 119.5 ?
    C3 O2 C15 . . 117.6(4) ?
    C2 C1 C6 . . 120.7(3) ?
    C2 C1 H1B . . 119.6 ?
    C6 C1 H1B . . 119.6 ?
    C13 C14 H14A . . 109.5 ?
    C13 C14 H14B . . 109.5 ?
    H14A C14 H14B . . 109.5 ?
    C13 C14 H14C . . 109.5 ?
    H14A C14 H14C . . 109.5 ?
    H14B C14 H14C . . 109.5 ?
    O2 C15 H15A . . 109.5 ?
    O2 C15 H15B . . 109.5 ?
    H15A C15 H15B . . 109.5 ?
    O2 C15 H15C . . 109.5 ?
    H15A C15 H15C . . 109.5 ?
    H15B C15 H15C . . 109.5 ?
    O2 C3 C4 . . 125.7(3) ?
    O2 C3 C2 . . 116.5(4) ?
    C4 C3 C2 . . 117.8(3) ?
    S2 C16 H16A . . 109.5 ?
    S2 C16 H16B . . 109.5 ?
    H16A C16 H16B . . 109.5 ?
    S2 C16 H16C . . 109.5 ?
    H16A C16 H16C . . 109.5 ?
    H16B C16 H16C . . 109.5 ?
    S2 C17 H17A . . 109.5 ?
    S2 C17 H17B . . 109.5 ?
    H17A C17 H17B . . 109.5 ?
    S2 C17 H17C . . 109.5 ?
    H17A C17 H17C . . 109.5 ?
    H17B C17 H17C . . 109.5 ?
loop_
    _geom_torsion_atom_site_label_1
    _geom_torsion_atom_site_label_2
    _geom_torsion_atom_site_label_3
    _geom_torsion_atom_site_label_4
    _geom_torsion_site_symmetry_1
    _geom_torsion_site_symmetry_2
    _geom_torsion_site_symmetry_3
    _geom_torsion_site_symmetry_4
    _geom_torsion
    _geom_torsion_publ_flag
    C9 O1 C10 N3 . . . . 179.1(3) ?
    C9 O1 C10 C11 . . . . -0.9(4) ?
    C12 C11 C10 N3 . . . . -0.7(5) ?
    C7 C11 C10 N3 . . . . 177.0(3) ?
    C12 C11 C10 O1 . . . . 179.4(3) ?
    C7 C11 C10 O1 . . . . -2.9(5) ?
    C10 C11 C7 C8 . . . . 4.0(4) ?
    C12 C11 C7 C8 . . . . -178.4(3) ?
    C10 C11 C7 C6 . . . . 127.6(3) ?
    C12 C11 C7 C6 . . . . -54.7(4) ?
    C6 C7 C8 C13 . . . . 52.8(4) ?
    C11 C7 C8 C13 . . . . 176.8(3) ?
    C6 C7 C8 C9 . . . . -125.6(3) ?
    C11 C7 C8 C9 . . . . -1.6(4) ?
    C8 C7 C6 C1 . . . . 58.8(4) ?
    C11 C7 C6 C1 . . . . -61.8(4) ?
    C8 C7 C6 C5 . . . . -119.6(3) ?
    C11 C7 C6 C5 . . . . 119.8(3) ?
    C9 N1 N2 C13 . . . . -1.0(4) ?
    N2 N1 C9 O1 . . . . -178.8(3) ?
    N2 N1 C9 C8 . . . . 0.8(4) ?
    C10 O1 C9 N1 . . . . -177.1(3) ?
    C10 O1 C9 C8 . . . . 3.4(4) ?
    C13 C8 C9 N1 . . . . -0.3(4) ?
    C7 C8 C9 N1 . . . . 178.5(3) ?
    C13 C8 C9 O1 . . . . 179.3(3) ?
    C7 C8 C9 O1 . . . . -1.9(5) ?
    N1 N2 C13 C8 . . . . 0.9(4) ?
    N1 N2 C13 C14 . . . . -179.0(3) ?
    C9 C8 C13 N2 . . . . -0.4(3) ?
    C7 C8 C13 N2 . . . . -179.0(3) ?
    C9 C8 C13 C14 . . . . 179.6(4) ?
    C7 C8 C13 C14 . . . . 0.9(6) ?
    C1 C6 C5 C4 . . . . -0.8(5) ?
    C7 C6 C5 C4 . . . . 177.6(3) ?
    C3 C4 C5 C6 . . . . 0.8(6) ?
    C3 C2 C1 C6 . . . . 0.1(6) ?
    Br1 C2 C1 C6 . . . . -179.1(3) ?
    C5 C6 C1 C2 . . . . 0.3(5) ?
    C7 C6 C1 C2 . . . . -178.1(3) ?
    C15 O2 C3 C4 . . . . -2.0(6) ?
    C15 O2 C3 C2 . . . . 179.1(4) ?
    C5 C4 C3 O2 . . . . -179.2(3) ?
    C5 C4 C3 C2 . . . . -0.4(6) ?
    C1 C2 C3 O2 . . . . 178.8(3) ?
    Br1 C2 C3 O2 . . . . -2.0(5) ?
    C1 C2 C3 C4 . . . . -0.1(6) ?
    Br1 C2 C3 C4 . . . . 179.1(3) ?
loop_
    _geom_hbond_atom_site_label_D
    _geom_hbond_atom_site_label_H
    _geom_hbond_atom_site_label_A
    _geom_hbond_site_symmetry_A
    _geom_hbond_distance_DH
    _geom_hbond_distance_HA
    _geom_hbond_distance_DA
    _geom_hbond_angle_DHA
    _geom_hbond_publ_flag
    N2 H2A O3 3_685 0.82(3) 1.96(4) 2.762(5) 166(4) yes
    N3 H3A N4 3_765 0.84(4) 2.26(4) 3.080(5) 165(3) yes
    N3 H3B N1 2_644 0.86(3) 2.14(4) 2.983(4) 169(3) yes
_iucr_refine_instructions_details
;
TITL A in P2(1)/n
CELL 0.71073  13.4982   8.3470  17.7173  90.000 101.510  90.000
ZERR    4.00   0.0006   0.0004   0.0008   0.000   0.001   0.000
LATT  1
SYMM 0.5-X, 0.5+Y, 0.5-Z
SFAC C H N O S BR
UNIT 68 76 16 12 4 4
TEMP 0
SIZE 0.54 0.51 0.33
L.S. 20
BOND $H
CONF
OMIT -3 51
ACTA
FMAP 2 2 60
MERG 4
PLAN 10
WGHT    0.071400    2.398700
FVAR       0.49041
BR1   6    0.536843    0.800405    0.106156    11.00000    0.09049    0.15198 =
         0.10310   -0.03218    0.05691   -0.06516
S2    5    0.412623    1.330333    0.167365    11.00000    0.05789    0.07011 =
         0.08327    0.02380   -0.00088    0.00246
O1    4    0.802168    0.872864   -0.166897    11.00000    0.05834    0.03358 =
         0.02691    0.00021   -0.00002    0.00995
C11   1    0.882750    0.828952   -0.034638    11.00000    0.03348    0.03458 =
         0.02616    0.00189    0.00303    0.00169
C10   1    0.856855    0.780535   -0.109816    11.00000    0.03869    0.03509 =
         0.02987    0.00214    0.00603    0.00154
C7    1    0.859578    0.992643   -0.003776    11.00000    0.03491    0.03406 =
         0.02852   -0.00049    0.00423   -0.00283
AFIX  13
H7A   2    0.923545    1.049932    0.013060    11.00000   -1.20000
AFIX   0
N1    3    0.715923    1.113273   -0.194660    11.00000    0.05346    0.03639 =
         0.03291    0.00393    0.00421    0.00435
N3    3    0.879485    0.641806   -0.138853    11.00000    0.07179    0.04278 =
         0.02929   -0.00417   -0.00381    0.01756
C12   1    0.938503    0.720097    0.018012    11.00000    0.04406    0.04051 =
         0.02877   -0.00358    0.00747    0.00151
C8    1    0.797718    1.082192   -0.070061    11.00000    0.03802    0.03250 =
         0.02771    0.00096    0.00627   -0.00329
C6    1    0.806694    0.980561    0.064401    11.00000    0.04135    0.03413 =
         0.02863    0.00074    0.00641    0.00381
N2    3    0.704813    1.244468   -0.151549    11.00000    0.05518    0.03220 =
         0.04130    0.00580    0.00775    0.00824
C9    1    0.772748    1.019463   -0.143723    11.00000    0.04253    0.03051 =
         0.03017    0.00248    0.00648   -0.00139
C2    1    0.664001    0.901794    0.117168    11.00000    0.05647    0.05451 =
         0.05261   -0.00109    0.02210   -0.00820
C13   1    0.751319    1.229861   -0.077549    11.00000    0.04839    0.03312 =
         0.03602    0.00154    0.01136   -0.00183
C4    1    0.799832    1.038663    0.196599    11.00000    0.06631    0.06209 =
         0.03028   -0.00607    0.01124    0.00518
AFIX  43
H4A   2    0.829861    1.083727    0.243614    11.00000   -1.20000
AFIX   0
N4    3    0.984680    0.632569    0.061420    11.00000    0.06916    0.05200 =
         0.03791    0.00152    0.00017    0.01599
C5    1    0.849708    1.044643    0.135478    11.00000    0.04806    0.05477 =
         0.03311   -0.00496    0.00454   -0.00278
AFIX  43
H5A   2    0.913100    1.092468    0.142298    11.00000   -1.20000
AFIX   0
O2    4    0.650867    0.956513    0.244803    11.00000    0.08950    0.08388 =
         0.05119    0.00567    0.03968    0.00646
C1    1    0.712870    0.908478    0.056406    11.00000    0.04672    0.05216 =
         0.03432   -0.00508    0.01153   -0.00849
AFIX  43
H1B   2    0.682608    0.864061    0.009296    11.00000   -1.20000
AFIX   0
C14   1    0.747660    1.358377   -0.019675    11.00000    0.08747    0.03975 =
         0.04922   -0.00695    0.01363    0.00945
AFIX  33
H14A  2    0.708399    1.446777   -0.044147    11.00000   -1.50000
H14B  2    0.815081    1.394032    0.001545    11.00000   -1.50000
H14C  2    0.717144    1.317036    0.020826    11.00000   -1.50000
AFIX   0
C15   1    0.693598    1.020536    0.318775    11.00000    0.10475    0.12660 =
         0.04008    0.00540    0.03381    0.03386
AFIX  33
H15A  2    0.647041    1.006140    0.352708    11.00000   -1.50000
H15B  2    0.706836    1.132707    0.314040    11.00000   -1.50000
H15C  2    0.755677    0.965854    0.339366    11.00000   -1.50000
AFIX   0
C3    1    0.706815    0.967259    0.188797    11.00000    0.06637    0.05137 =
         0.03769    0.00769    0.02387    0.01059
O3    4    0.426745    1.502082    0.191907    11.00000    0.10401    0.05438 =
         0.15132    0.02979    0.04075    0.02904
C16   1    0.443194    1.218734    0.253404    11.00000    0.07015    0.06519 =
         0.08369    0.01968    0.01113    0.00328
AFIX  33
H16A  2    0.389896    1.229241    0.281747    11.00000   -1.50000
H16B  2    0.505187    1.258270    0.283973    11.00000   -1.50000
H16C  2    0.451138    1.107948    0.241324    11.00000   -1.50000
AFIX   0
C17   1    0.521603    1.284724    0.129796    11.00000    0.11947    0.10880 =
         0.10094    0.01352    0.04694    0.03084
AFIX  33
H17A  2    0.517506    1.337957    0.081239    11.00000   -1.50000
H17B  2    0.525479    1.171071    0.122602    11.00000   -1.50000
H17C  2    0.580842    1.320446    0.165201    11.00000   -1.50000
AFIX   0
H3A   2    0.912618    0.572312   -0.109680    11.00000    0.05495
H3B   2    0.849745    0.619892   -0.185133    11.00000    0.04143
H2A   2    0.670332    1.319971   -0.170292    11.00000    0.03371
HKLF 4
REM  A in P2(1)/n
REM R1 =  0.0515 for   2776 Fo > 4sig(Fo)  and  0.0681 for all   3642 data
REM    247 parameters refined using      0 restraints
END
WGHT      0.0714      2.3987
REM Highest difference peak  1.148,  deepest hole -0.592,  1-sigma level  0.063
Q1    1   0.4951  1.3642  0.1982  11.00000  0.05    1.15
Q2    1   0.5857  0.7636  0.1175  11.00000  0.05    0.62
Q3    1   0.5254  0.8629  0.0841  11.00000  0.05    0.57
Q4    1   0.3760  1.4542  0.1446  11.00000  0.05    0.45
Q5    1   0.8219  1.0376 -0.0378  11.00000  0.05    0.27
Q6    1   0.6743  1.3806 -0.0163  11.00000  0.05    0.25
Q7    1   0.5046  0.7944  0.1141  11.00000  0.05    0.25
Q8    1   0.6176  0.8539  0.1143  11.00000  0.05    0.25
Q9    1   0.7766  0.9499  0.1999  11.00000  0.05    0.21
Q10   1   0.7572  1.0287 -0.1003  11.00000  0.05    0.21
;
