# Supplementary material for: Crystal structure of 6-amino-4-(3-bromo-4-meth­oxy­phen­yl)-3-methyl-2,4-di­hydro­pyrano[2,3-c]pyrazole-5-carbo­nitrile dimethyl sulfoxide monosolvate
Source: Acta Crystallogr E Crystallogr Commun. 2015 Jun 6;71(Pt 7):o453–4. doi: 10.1107/S2056989015010543 (PMC4518963; doi:10.1107/S2056989015010543)
Supplement: Supplementary file 2 [file e-71-0o453-Isup2.hkl]

# 
# h,k,l, Fc-squared, Fo-squared, sigma(Fo-squared) and status flag 
# 
data_I
_shelx_title ' A in P2(1)/n' 
_shelx_refln_list_code          4 
_shelx_F_calc_maximum      204.44 
_exptl_crystal_F_000       896.00 
_reflns_d_resolution_high  0.8255 
 
loop_ 
 _symmetry_equiv_pos_as_xyz 
 'x, y, z' 
 '-x+1/2, y+1/2, -z+1/2' 
 '-x, -y, -z' 
 'x-1/2, -y-1/2, z-1/2' 
 
_cell_length_a    13.4982 
_cell_length_b     8.3470 
_cell_length_c    17.7173 
_cell_angle_alpha  90.000 
_cell_angle_beta  101.510 
_cell_angle_gamma  90.000 
 
_shelx_F_squared_multiplier     1.000 
 
loop_ 
 _refln_index_h 
 _refln_index_k 
 _refln_index_l 
 _refln_F_squared_calc 
 _refln_F_squared_meas 
 _refln_F_squared_sigma 
 _refln_observed_status 
   2   0   0     1227.44     1102.87     18.79 o 
   4   0   0     3479.86     3892.03     46.23 o 
   6   0   0       14.21       62.38      3.05 o 
   8   0   0     1440.01     1328.75     18.45 o 
  10   0   0        0.42       12.28      4.12 o 
  12   0   0      594.28      531.18     21.16 o 
  14   0   0       47.84       47.40     13.68 o 
  16   0   0       29.60       51.56     15.88 o 
   1   1   0        7.87       -1.49      0.99 o 
   2   1   0      999.79     1076.48      9.58 o 
   3   1   0     2488.91     2332.34     47.34 o 
   4   1   0    11739.69    10988.03    127.59 o 
   5   1   0     2040.45     1696.92     18.01 o 
   6   1   0     2765.61     3239.98     31.94 o 
   7   1   0     1295.51     1035.28     11.11 o 
   8   1   0      880.76      985.67     10.31 o 
   9   1   0        0.52        4.27      2.26 o 
  10   1   0       54.37       33.60      4.19 o 
  11   1   0       84.88       89.34      5.27 o 
  12   1   0       17.75       29.17     10.58 o 
  13   1   0       14.16       21.73      8.47 o 
  14   1   0      107.10      149.19     11.08 o 
  15   1   0       48.41       54.04     10.78 o 
   0   2   0     2125.36     2006.91     24.37 o 
   1   2   0      413.23      486.62      5.08 o 
   2   2   0    26739.92    25864.00    319.59 o 
   3   2   0      480.40      368.70      4.96 o 
   4   2   0     2201.61     2413.83     24.11 o 
   5   2   0       68.32       64.60      4.30 o 
   6   2   0     1696.69     1798.81     23.94 o 
   7   2   0     2817.19     2564.46     33.10 o 
   8   2   0        3.06        3.09      3.37 o 
   9   2   0     1421.64     1368.96     17.17 o 
  10   2   0      586.33      544.28     10.29 o 
  11   2   0      158.61      173.20      7.06 o 
  12   2   0       33.26       39.92      5.41 o 
  13   2   0        2.90        3.59      8.49 o 
  14   2   0      186.49      180.23     17.32 o 
  15   2   0       37.24       32.00     10.36 o 
   1   3   0     5094.81     5414.32     45.30 o 
   2   3   0      459.28      503.81      7.43 o 
   3   3   0     3205.88     2907.27     24.41 o 
   4   3   0     5929.92     6177.70     50.12 o 
   5   3   0     2775.19     2483.48     25.19 o 
   6   3   0      610.78      526.95     12.20 o 
   7   3   0      191.94      116.25     10.10 o 
   8   3   0      133.26      106.13      6.05 o 
   9   3   0       70.94       76.41      6.06 o 
  10   3   0       15.96        2.85      4.73 o 
  11   3   0      597.96      622.36     12.02 o 
  12   3   0        7.45        0.63      5.65 o 
  13   3   0       52.83       42.98      9.66 o 
  14   3   0       39.45       34.74     10.01 o 
  15   3   0        5.74       -1.16     10.18 o 
   0   4   0     1062.92     1121.07     15.88 o 
   1   4   0       65.02      105.63      3.28 o 
   2   4   0       39.89       27.32      2.69 o 
   3   4   0       26.46       34.59      3.31 o 
   4   4   0       48.21       66.83      3.35 o 
   5   4   0      753.74      749.45      8.29 o 
   6   4   0      206.24      236.41      5.08 o 
   7   4   0     1414.52     1343.77     20.73 o 
   8   4   0      677.73      718.86     14.67 o 
   9   4   0     1332.21     1372.78     22.04 o 
  10   4   0     1031.79     1091.20     19.46 o 
  11   4   0      389.80      412.29     18.36 o 
  12   4   0       83.82       81.98     14.37 o 
  13   4   0        8.93       15.92      7.05 o 
  14   4   0        9.40       21.62     10.48 o 
   1   5   0       33.04       32.74      3.21 o 
   2   5   0      607.17      730.16     11.00 o 
   3   5   0     1880.96     1985.09     21.53 o 
   4   5   0      463.23      482.15      7.95 o 
   5   5   0      335.20      376.87     14.11 o 
   6   5   0       12.37       10.55      3.10 o 
   7   5   0       32.66       22.44      4.47 o 
   8   5   0        0.18        1.33      4.64 o 
   9   5   0      439.19      358.44      8.89 o 
  10   5   0       38.51       33.69      9.19 o 
  11   5   0       28.29       35.64      6.45 o 
  12   5   0       83.81      115.32      8.03 o 
  13   5   0      304.48      316.34     11.45 o 
   0   6   0      649.95      605.02     21.87 o 
   1   6   0        6.32        9.07      3.25 o 
   2   6   0      691.08      672.12     10.16 o 
   3   6   0      975.49      953.66     12.95 o 
   4   6   0      127.68      100.65      5.14 o 
   5   6   0       29.47       27.56      4.11 o 
   6   6   0       41.75       21.57      6.32 o 
   7   6   0      332.05      288.49     10.64 o 
   8   6   0      281.27      334.07     12.41 o 
   9   6   0      315.64      297.76     12.42 o 
  10   6   0       92.78      122.21      6.98 o 
  11   6   0       86.23       61.73      8.99 o 
  12   6   0       27.57       56.48     10.21 o 
   1   7   0      284.65      297.67      6.90 o 
   2   7   0      259.11      244.05      7.69 o 
   3   7   0        0.40       -0.10      4.07 o 
   4   7   0        6.29        5.71      4.40 o 
   5   7   0       22.23       21.36      7.58 o 
   6   7   0      190.78      161.14     19.50 o 
   7   7   0      471.98      491.67     21.39 o 
   8   7   0        5.69        7.48     10.89 o 
   9   7   0      149.53      147.92     10.21 o 
  10   7   0       41.16       24.46      8.97 o 
  11   7   0       43.37       22.08      9.29 o 
   0   8   0      300.28      303.37     17.42 o 
   1   8   0        2.98        2.26      4.32 o 
   2   8   0      319.89      264.34     10.41 o 
   3   8   0      269.83      303.20      8.88 o 
   4   8   0       81.34       91.53      6.18 o 
   5   8   0        4.81       -1.06     20.96 o 
   6   8   0        2.33        3.92     13.99 o 
   7   8   0        0.12        0.25      7.51 o 
   8   8   0        0.63      -10.80      8.59 o 
   9   8   0        3.56       -0.68     10.52 o 
   1   9   0       37.54       46.47      6.26 o 
   2   9   0       83.24       65.57      6.48 o 
   3   9   0        3.09        2.37      5.96 o 
   4   9   0       27.84       42.11      8.64 o 
   5   9   0       16.12       22.72      8.07 o 
   6   9   0       79.83       77.21     10.28 o 
   7   9   0       91.18      117.61     10.50 o 
   0  10   0        0.23       -1.87      8.34 o 
   1  10   0        2.71        6.38      6.91 o 
   2  10   0        2.59       -0.84      6.76 o 
 -15   0   1      395.79      405.20     22.12 o 
 -13   0   1        1.51        0.50     11.02 o 
 -11   0   1       16.35       18.84      9.52 o 
  -9   0   1      947.66      799.59     13.12 o 
  -7   0   1     2918.57     3245.67     39.92 o 
  -5   0   1       92.94       94.58      4.10 o 
  -3   0   1    14355.94    14917.48    174.44 o 
  -1   0   1       62.25       -0.37      0.25 o 
   1   0   1     5075.68     4727.18     79.67 o 
   3   0   1    17123.79    15717.78    188.13 o 
   5   0   1     1482.36     1440.35     29.71 o 
   7   0   1    12426.05    11968.65    139.52 o 
   9   0   1     3361.86     3151.91     39.53 o 
  11   0   1       41.78       46.99     10.56 o 
  13   0   1       14.54       13.56     12.18 o 
  15   0   1       95.37       87.40     15.47 o 
 -16   1   1        1.06       -6.28     16.80 o 
 -15   1   1        0.00        5.50      9.73 o 
 -14   1   1      120.07      119.61     10.43 o 
 -13   1   1      137.37      169.22     10.46 o 
 -12   1   1      185.40      160.18      9.58 o 
 -11   1   1     1503.68     1562.32     19.49 o 
 -10   1   1        5.09       12.49      5.87 o 
  -9   1   1      642.13      647.48      9.68 o 
  -8   1   1       70.21       76.27      3.05 o 
  -7   1   1     1353.98     1722.58     20.50 o 
  -6   1   1     4983.65     5111.33     61.74 o 
  -5   1   1     1126.66      875.67      8.64 o 
  -4   1   1       70.24       46.68      2.40 o 
  -3   1   1    41796.09    40927.45    388.06 o 
  -2   1   1       12.34       12.56      4.16 o 
  -1   1   1        3.17       12.98      2.05 o 
   0   1   1    11578.34    11162.58    127.12 o 
   1   1   1     4388.24     4617.98     43.03 o 
   2   1   1    19331.55    19303.61    171.81 o 
   3   1   1     7893.05     7748.95     90.31 o 
   4   1   1       30.15       17.30      4.97 o 
   5   1   1     7409.15     6940.62     81.63 o 
   6   1   1       97.39       94.56      3.69 o 
   7   1   1     2345.74     2284.97     24.35 o 
   8   1   1       13.61       40.86      3.52 o 
   9   1   1       59.00       74.63      7.97 o 
  10   1   1       16.71       17.12      4.11 o 
  11   1   1      167.76      161.35     11.98 o 
  12   1   1      358.98      350.18     13.10 o 
  13   1   1      224.52      221.45     11.56 o 
  14   1   1        2.71        8.87     20.37 o 
  15   1   1        1.41       -6.35      9.66 o 
 -15   2   1       73.45       75.04     11.85 o 
 -14   2   1       34.84       36.55     12.49 o 
 -13   2   1       85.20       87.49      9.70 o 
 -12   2   1       18.30       33.29      6.57 o 
 -11   2   1       72.15       64.05      6.96 o 
 -10   2   1      311.36      263.80      7.74 o 
  -9   2   1      108.47       99.97      5.09 o 
  -8   2   1      788.37      728.40     10.89 o 
  -7   2   1        2.76        4.09      3.89 o 
  -6   2   1     4090.33     3851.11     47.31 o 
  -5   2   1    12594.08    13035.65    160.92 o 
  -4   2   1       74.84       45.14      3.18 o 
  -3   2   1     2245.07     2379.78     23.56 o 
  -2   2   1       51.08       55.16      2.47 o 
  -1   2   1      312.14      302.93      4.10 o 
   0   2   1     8865.02     9387.73     77.02 o 
   1   2   1    28051.29    26048.65    267.67 o 
   2   2   1     2729.85     2888.96     24.68 o 
   3   2   1     1009.99     1014.74     10.88 o 
   4   2   1       21.84      118.29     25.78 o 
   5   2   1      603.85      501.60      9.24 o 
   6   2   1      959.06     1196.75     28.27 o 
   7   2   1      858.42      772.24     13.01 o 
   8   2   1     1529.14     1610.60     18.96 o 
   9   2   1      859.30      853.71     12.55 o 
  10   2   1      639.46      625.16     10.96 o 
  11   2   1       87.45       89.64      5.78 o 
  12   2   1       31.02       42.43      8.68 o 
  13   2   1       59.71       56.72      9.27 o 
  14   2   1        5.86       -2.02     12.14 o 
  15   2   1        5.67       -7.27     11.27 o 
 -15   3   1        7.39       -8.47     25.72 o 
 -14   3   1       39.33       22.81      9.65 o 
 -13   3   1       12.75       13.49      5.88 o 
 -12   3   1        3.19        4.11      5.41 o 
 -11   3   1        0.07        4.77      5.23 o 
 -10   3   1       20.15       16.00      5.14 o 
  -9   3   1      197.79      139.83      5.83 o 
  -8   3   1      172.28      209.88     24.10 o 
  -7   3   1      611.37      465.59     18.38 o 
  -6   3   1     1134.73     1051.25     12.06 o 
  -5   3   1     1388.76     1325.80     14.54 o 
  -4   3   1     2321.35     2071.06     21.28 o 
  -3   3   1        7.79        8.77      5.04 o 
  -2   3   1     2223.35     2241.19     22.66 o 
  -1   3   1      115.34       89.01      2.75 o 
   0   3   1      188.32      196.23      3.47 o 
   1   3   1      427.04      341.02      9.60 o 
   2   3   1      521.99      572.75      7.27 o 
   3   3   1     7261.38     7904.51     75.16 o 
   4   3   1        0.02        3.52      1.62 o 
   5   3   1      253.67      270.05      4.78 o 
   6   3   1       24.69        5.14      3.87 o 
   7   3   1       15.67       23.77      9.06 o 
   8   3   1      117.44      127.07      8.27 o 
   9   3   1        0.73        4.77      5.04 o 
  10   3   1       26.60       19.85      5.07 o 
  11   3   1      234.48      258.75      8.66 o 
  12   3   1      667.76      756.56     13.66 o 
  13   3   1      227.18      218.20     11.92 o 
  14   3   1      231.90      278.22     13.52 o 
  15   3   1       13.85        6.71     10.61 o 
 -14   4   1       80.63       84.62     21.29 o 
 -13   4   1      354.12      321.46     10.55 o 
 -12   4   1       28.57       10.26      6.51 o 
 -11   4   1       11.62        7.83      5.65 o 
 -10   4   1      144.37      139.55      8.19 o 
  -9   4   1      296.35      270.72     10.17 o 
  -8   4   1     1386.42     1311.56     20.89 o 
  -7   4   1       11.32       10.00      2.36 o 
  -6   4   1     1610.10     1491.87     14.17 o 
  -5   4   1       82.26      109.24      3.29 o 
  -4   4   1      804.35      794.42     10.10 o 
  -3   4   1      842.35      928.77     11.30 o 
  -2   4   1     4753.99     5042.23     49.13 o 
  -1   4   1     1772.94     1889.22     17.40 o 
   0   4   1      817.74      679.34     10.66 o 
   1   4   1      508.21      481.76      6.20 o 
   2   4   1      889.11      961.22     11.37 o 
   3   4   1      510.20      534.51      7.77 o 
   4   4   1     2213.94     2407.81     24.89 o 
   5   4   1        0.27        8.76      2.20 o 
   6   4   1      301.27      257.09      6.07 o 
   7   4   1      344.32      417.95      8.20 o 
   8   4   1      751.45      738.77     21.31 o 
   9   4   1       93.78       96.42      7.02 o 
  10   4   1      134.36      159.05      8.55 o 
  11   4   1       42.75       46.94      5.95 o 
  12   4   1       49.76       72.63      7.93 o 
  13   4   1       28.41       24.09      7.03 o 
  14   4   1       63.33       40.94     15.82 o 
 -14   5   1       12.83       15.57      7.96 o 
 -13   5   1      241.86      284.91     10.82 o 
 -12   5   1      217.28      229.35      9.51 o 
 -11   5   1      231.35      331.27     12.68 o 
 -10   5   1       76.27       84.99      6.23 o 
  -9   5   1       98.61       88.42      5.72 o 
  -8   5   1      282.96      236.55      7.12 o 
  -7   5   1      198.39      189.66      7.71 o 
  -6   5   1      391.22      406.35      7.44 o 
  -5   5   1      290.87      227.57      6.44 o 
  -4   5   1     1164.87     1143.41     16.86 o 
  -3   5   1      106.55      101.13      4.22 o 
  -2   5   1     1664.77     1718.32     22.95 o 
  -1   5   1     1053.85     1044.73     13.20 o 
   0   5   1      451.16      495.82      6.91 o 
   1   5   1        0.34        5.01      4.38 o 
   2   5   1      109.07       83.23      4.04 o 
   3   5   1      238.27      173.07      5.31 o 
   4   5   1      311.86      333.32     15.87 o 
   5   5   1       81.42       71.44      5.83 o 
   6   5   1       18.82       38.52      3.44 o 
   7   5   1       17.61       13.74      4.52 o 
   8   5   1      293.52      306.80     12.46 o 
   9   5   1      229.69      226.53      8.39 o 
  10   5   1      657.26      587.32     11.26 o 
  11   5   1      153.38      149.89      7.02 o 
  12   5   1       34.32       34.46      5.48 o 
  13   5   1       21.64       21.61      5.92 o 
 -13   6   1        2.10        2.39      5.85 o 
 -12   6   1        0.18        3.39      6.48 o 
 -11   6   1      318.74      349.38     10.41 o 
 -10   6   1        1.61        7.06      5.75 o 
  -9   6   1       42.18       94.53      8.19 o 
  -8   6   1       87.64       76.05      8.13 o 
  -7   6   1      220.04      254.52     16.92 o 
  -6   6   1      623.81      622.55     10.11 o 
  -5   6   1       31.55       33.35      3.87 o 
  -4   6   1       15.82       15.39      3.63 o 
  -3   6   1       42.37       38.09      7.43 o 
  -2   6   1        0.11       -0.73      3.32 o 
  -1   6   1        0.02       -2.93      3.09 o 
   0   6   1      155.27      158.63      5.82 o 
   1   6   1       50.44       40.57      3.46 o 
   2   6   1       51.09       50.29      8.73 o 
   3   6   1     2576.50     2724.56     29.01 o 
   4   6   1      639.22      593.36      9.80 o 
   5   6   1        0.90       10.97      3.75 o 
   6   6   1      585.05      551.73     25.55 o 
   7   6   1      274.44      269.55     31.16 o 
   8   6   1        2.78       31.00      6.58 o 
   9   6   1      134.14      157.37      9.31 o 
  10   6   1        5.30       -3.49      7.68 o 
  11   6   1       12.88       17.08      6.55 o 
  12   6   1       35.54       28.16     10.10 o 
 -11   7   1      197.79      177.59     11.52 o 
 -10   7   1        0.07        1.78      8.34 o 
  -9   7   1       14.49       11.26     10.60 o 
  -8   7   1       93.11       84.09     19.04 o 
  -7   7   1      428.66      472.53     34.86 o 
  -6   7   1       90.34      108.59      8.40 o 
  -5   7   1        4.53       -6.15      4.10 o 
  -4   7   1       10.96       12.35      4.54 o 
  -3   7   1       72.99       88.89      5.42 o 
  -2   7   1        6.19        3.57      4.34 o 
  -1   7   1      114.20      100.87      4.82 o 
   0   7   1      294.13      295.02      6.96 o 
   1   7   1       23.49       16.23      3.91 o 
   2   7   1        2.53       -4.71      4.39 o 
   3   7   1      223.41      207.26      7.21 o 
   4   7   1       71.97       69.81      8.97 o 
   5   7   1       54.39       53.82      7.84 o 
   6   7   1        1.60       -0.14      7.88 o 
   7   7   1      140.97      146.09      8.80 o 
   8   7   1       51.26       42.21      8.67 o 
   9   7   1       19.06       17.51      8.64 o 
  10   7   1       93.45       83.30      9.95 o 
  11   7   1       41.05       37.30      9.39 o 
  -9   8   1        5.32       14.28     14.39 o 
  -8   8   1        0.58        7.98     11.12 o 
  -7   8   1       89.82       94.98      9.36 o 
  -6   8   1        5.32        0.31      7.33 o 
  -5   8   1       44.27       49.80      8.23 o 
  -4   8   1        8.06        2.11      7.21 o 
  -3   8   1       24.10       23.66      5.46 o 
  -2   8   1      190.26      206.31     11.40 o 
  -1   8   1      547.33      505.52      9.33 o 
   0   8   1       10.79       13.39      4.58 o 
   1   8   1       39.93       45.48      4.95 o 
   2   8   1       12.84        9.81      9.49 o 
   3   8   1      109.81      120.87      6.17 o 
   4   8   1      190.53      195.41      7.52 o 
   5   8   1        0.32       -0.43      7.43 o 
   6   8   1      141.34      143.07      9.26 o 
   7   8   1        0.03       -0.84      7.70 o 
   8   8   1       31.65       53.49      9.23 o 
   9   8   1        9.33        9.92     10.54 o 
  -7   9   1       58.41      106.17     11.02 o 
  -6   9   1        2.50       17.74      9.33 o 
  -5   9   1       75.75       62.31      9.69 o 
  -4   9   1        2.97        4.29      8.53 o 
  -3   9   1      105.95      124.11      7.17 o 
  -2   9   1      107.65      115.17      7.01 o 
  -1   9   1       27.98       23.49      7.29 o 
   0   9   1       75.81       75.91      5.82 o 
   1   9   1        0.10        6.76      5.93 o 
   2   9   1      104.51      101.33      8.84 o 
   3   9   1       20.23        9.91      6.08 o 
   4   9   1        7.90        8.52     12.91 o 
   5   9   1       16.85       23.90      8.42 o 
   6   9   1        0.61        6.00      8.26 o 
   7   9   1        0.90        3.38      8.93 o 
  -2  10   1       30.65       39.42      7.10 o 
  -1  10   1        0.31       -9.68      6.68 o 
   0  10   1        3.49        5.21      6.08 o 
   1  10   1        1.58       -1.59      7.42 o 
   2  10   1       30.69       31.48      7.26 o 
 -16   0   2        1.95        1.12     15.68 o 
 -14   0   2      181.27      190.31     15.55 o 
 -12   0   2       56.99       34.26     11.06 o 
 -10   0   2     1199.53     1121.61     32.25 o 
  -8   0   2    10466.78    10003.92    134.43 o 
  -6   0   2     4857.02     4552.01     54.52 o 
  -4   0   2     6282.15     6046.00     74.26 o 
  -2   0   2     5290.00     5457.84     63.90 o 
   0   0   2      253.47      215.87      3.54 o 
   2   0   2      385.50      399.67      7.65 o 
   4   0   2      174.91      123.51      3.49 o 
   6   0   2     1152.40     1382.65     18.27 o 
   8   0   2      707.50      680.64     11.19 o 
  10   0   2     3124.43     3399.99     64.74 o 
  12   0   2       32.88       43.62     11.60 o 
  14   0   2       12.16       -6.11     12.85 o 
 -16   1   2        7.07       11.51     10.72 o 
 -15   1   2        0.62       -4.36      9.56 o 
 -14   1   2      114.77      116.43     13.45 o 
 -13   1   2      122.77      148.56     10.48 o 
 -12   1   2      786.85      777.75     17.55 o 
 -11   1   2       89.35       86.84      5.57 o 
 -10   1   2     1737.42     1755.22     20.78 o 
  -9   1   2       19.81       43.79      4.44 o 
  -8   1   2      848.03      742.80      8.55 o 
  -7   1   2       25.49       17.50      2.14 o 
  -6   1   2      152.82      227.11      6.13 o 
  -5   1   2      140.57      122.81      5.15 o 
  -4   1   2    34669.31    31850.33    263.21 o 
  -3   1   2    24494.46    24360.69    231.41 o 
  -2   1   2     3336.71     3327.41     32.01 o 
  -1   1   2     1629.95     1708.74     16.84 o 
   0   1   2     6512.65     6987.94     58.26 o 
   1   1   2      754.67      735.50      6.97 o 
   2   1   2      595.07      605.84      9.40 o 
   3   1   2       34.69       11.86      1.28 o 
   4   1   2     4600.30     4433.62     42.75 o 
   5   1   2        5.49        2.26      2.97 o 
   6   1   2     2097.18     1846.35     21.74 o 
   7   1   2      705.61      762.98      8.26 o 
   8   1   2      209.71      245.10      7.77 o 
   9   1   2       10.40        5.98      3.61 o 
  10   1   2      125.19      106.70      4.93 o 
  11   1   2      143.58      117.48     12.16 o 
  12   1   2      201.00      193.08     12.20 o 
  13   1   2       10.22        2.79      8.27 o 
  14   1   2       68.56       72.75     10.13 o 
  15   1   2       60.05       47.83     10.93 o 
 -15   2   2       87.69       98.78     11.39 o 
 -14   2   2      165.52      155.23     11.19 o 
 -13   2   2       23.12       46.45      8.99 o 
 -12   2   2        1.24        0.11      5.38 o 
 -11   2   2       26.15       29.41      8.74 o 
 -10   2   2        0.57       -3.51      4.19 o 
  -9   2   2        1.63       10.16      4.14 o 
  -8   2   2     3605.56     3562.60     31.25 o 
  -7   2   2      184.97      171.64      5.24 o 
  -6   2   2      809.98      703.90      8.90 o 
  -5   2   2     1514.62     1623.21     17.01 o 
  -4   2   2     6123.72     6096.64     65.21 o 
  -3   2   2      690.80      742.33     10.14 o 
  -2   2   2     2906.26     3235.62     41.04 o 
  -1   2   2     5903.79     6265.51     51.82 o 
   0   2   2     3251.15     3559.38     34.73 o 
   1   2   2    29838.97    28743.58    396.44 o 
   2   2   2     3953.51     4310.82     35.10 o 
   3   2   2       43.94       52.93      2.04 o 
   4   2   2     1620.77     1851.03     18.89 o 
   5   2   2     2950.25     3205.62     41.31 o 
   6   2   2      837.09      751.37     21.81 o 
   7   2   2      824.34      644.84     11.69 o 
   8   2   2     2574.17     2630.97     34.29 o 
   9   2   2        4.93       24.21      4.26 o 
  10   2   2      400.06      380.11      8.90 o 
  11   2   2       96.78      123.37      6.70 o 
  12   2   2        0.06        8.46      7.92 o 
  13   2   2       16.96       37.89      9.17 o 
  14   2   2       17.17       23.50     14.30 o 
  15   2   2        5.70       -8.82     11.05 o 
 -15   3   2       24.18       31.41     11.24 o 
 -14   3   2      164.39      140.40     11.33 o 
 -13   3   2      289.74      322.97     13.56 o 
 -12   3   2      210.36      186.33      8.93 o 
 -11   3   2      235.07      265.21      8.87 o 
 -10   3   2      624.30      587.58     11.02 o 
  -9   3   2      231.32      258.01      7.81 o 
  -8   3   2     1383.07     1250.84     19.73 o 
  -7   3   2      253.25      257.68      4.94 o 
  -6   3   2       78.77       70.72      3.14 o 
  -5   3   2     3917.90     4453.14     43.54 o 
  -3   3   2     1857.41     1868.51     16.26 o 
  -2   3   2     1352.38     1492.83     15.83 o 
  -1   3   2     1276.23     1144.38     10.89 o 
   0   3   2      588.87      685.40      7.22 o 
   1   3   2     1717.95     1898.87     16.96 o 
   2   3   2      443.36      548.90     11.16 o 
   3   3   2     3110.78     2817.40     28.11 o 
   4   3   2        4.89        0.86      2.86 o 
   5   3   2      266.94      192.82      6.36 o 
   6   3   2     1163.03     1091.97     16.79 o 
   7   3   2       13.85       34.19      4.90 o 
   8   3   2       12.64        5.81      4.75 o 
   9   3   2      411.99      416.61     11.18 o 
  10   3   2      281.56      226.32      7.66 o 
  11   3   2        0.49       -3.19      6.05 o 
  12   3   2        8.21        8.75      5.89 o 
  13   3   2      107.60      161.75     11.61 o 
  14   3   2       20.74        9.03      9.81 o 
 -14   4   2        8.28        9.23      6.84 o 
 -13   4   2      263.68      226.12      9.38 o 
 -12   4   2      303.59      312.19     10.14 o 
 -11   4   2      150.38      115.91      6.85 o 
 -10   4   2       21.75       10.89      5.19 o 
  -9   4   2       83.42       54.46      6.65 o 
  -8   4   2        0.85        3.86      4.86 o 
  -7   4   2       10.87       11.67      2.59 o 
  -6   4   2        0.02        6.74      2.72 o 
  -5   4   2       81.03      109.23      3.34 o 
  -4   4   2     1000.21     1133.42     13.27 o 
  -3   4   2      749.33      834.30     10.45 o 
  -2   4   2      500.75      488.94     11.99 o 
  -1   4   2     3393.17     3407.47     29.64 o 
   0   4   2      246.93      158.12      6.29 o 
   1   4   2     5622.81     5891.52     60.24 o 
   2   4   2      155.96      187.79      4.64 o 
   3   4   2     4825.40     4739.41     64.12 o 
   4   4   2     4253.40     4042.79     40.03 o 
   5   4   2        3.69        5.32      2.32 o 
   6   4   2       77.15       63.31      3.12 o 
   7   4   2      172.91      172.88      6.13 o 
   8   4   2       87.52       57.62      4.79 o 
   9   4   2       18.43       19.08      7.96 o 
  10   4   2       54.02       38.41      6.74 o 
  11   4   2        2.56        9.36      5.60 o 
  12   4   2      175.03      190.96     19.40 o 
  13   4   2        1.93       -1.87      6.83 o 
  14   4   2        7.49       18.23     10.27 o 
 -14   5   2        1.87       -4.56      7.64 o 
 -13   5   2       11.35       20.00      7.28 o 
 -12   5   2      131.60       97.12      7.75 o 
 -11   5   2      254.90      237.76     14.52 o 
 -10   5   2       35.60       36.90      7.29 o 
  -9   5   2       58.64       66.43      5.20 o 
  -8   5   2      276.59      257.91      8.16 o 
  -7   5   2      141.18      130.04      8.73 o 
  -6   5   2      852.97      820.69     11.24 o 
  -5   5   2      756.95      745.22     10.57 o 
  -4   5   2      877.73      739.35     11.58 o 
  -3   5   2     2325.50     2326.91     24.85 o 
  -2   5   2      208.25      184.79      7.76 o 
  -1   5   2      143.30      112.97      3.80 o 
   0   5   2     1833.72     1994.38     18.78 o 
   1   5   2       13.16       16.79      2.74 o 
   2   5   2     1033.15     1051.06     12.92 o 
   3   5   2       24.19       31.35      3.31 o 
   4   5   2       73.72      100.19      4.18 o 
   5   5   2     1558.37     1553.12     26.72 o 
   6   5   2     1660.96     1649.08     27.57 o 
   7   5   2     1393.68     1358.51     35.63 o 
   8   5   2      889.53      936.68     18.26 o 
   9   5   2       19.76       27.21      9.59 o 
  10   5   2       20.16       18.57      5.32 o 
  11   5   2      145.10      113.51      6.99 o 
  12   5   2       14.20        7.47      5.58 o 
  13   5   2        0.22       -4.57      5.76 o 
 -13   6   2       85.00       88.49      7.39 o 
 -12   6   2        6.44       13.23      5.74 o 
 -11   6   2      502.02      468.80     11.22 o 
 -10   6   2      394.59      442.39     12.88 o 
  -9   6   2      119.61      114.54      8.96 o 
  -8   6   2      416.84      462.46     13.45 o 
  -7   6   2        0.15        0.23      5.84 o 
  -6   6   2      359.81      331.87      7.70 o 
  -5   6   2       24.93       16.33      3.93 o 
  -4   6   2       78.44       90.91      4.77 o 
  -3   6   2       26.02       21.19      4.92 o 
  -2   6   2      302.19      311.44      7.25 o 
  -1   6   2     1048.54     1080.98     12.23 o 
   0   6   2        7.95        9.23      3.14 o 
   1   6   2      228.66      224.06      5.79 o 
   2   6   2      271.88      263.82      6.82 o 
   3   6   2       32.40       27.43      4.49 o 
   4   6   2       53.46       73.15      4.46 o 
   5   6   2      523.27      572.82      9.85 o 
   6   6   2      164.35      157.28     14.43 o 
   7   6   2      229.03      211.84     10.04 o 
   8   6   2       25.43       16.74      6.46 o 
   9   6   2      146.17      152.43      9.21 o 
  10   6   2      496.54      565.36     24.55 o 
  11   6   2        3.82        4.08      6.34 o 
  12   6   2       72.46       95.51      7.97 o 
 -11   7   2       16.72       32.51      9.69 o 
 -10   7   2        0.53        5.08      8.50 o 
  -9   7   2        1.07       -8.46      8.05 o 
  -8   7   2       95.11       71.12      8.96 o 
  -7   7   2      241.47      196.87     10.05 o 
  -6   7   2      313.22      332.32     12.01 o 
  -5   7   2       35.22       25.77      4.71 o 
  -4   7   2       38.41       21.43      4.79 o 
  -3   7   2       76.91       94.01      5.53 o 
  -2   7   2      683.82      633.81     11.00 o 
  -1   7   2       62.38       78.81      4.61 o 
   0   7   2      243.12      252.40      6.69 o 
   1   7   2        0.90       -0.76      3.80 o 
   2   7   2      218.07      231.12      7.37 o 
   3   7   2        2.69        6.23      6.25 o 
   4   7   2      827.74      850.38     15.76 o 
   5   7   2       82.98       86.16      7.63 o 
   6   7   2      115.12      155.05      8.79 o 
   7   7   2       58.11       48.55     11.58 o 
   8   7   2      286.98      315.98     12.79 o 
   9   7   2       25.85       26.52      8.43 o 
  10   7   2       17.07       31.16      9.27 o 
  11   7   2       51.32       50.36      9.71 o 
  -9   8   2       54.30       55.62      9.91 o 
  -8   8   2        0.05       -1.60      8.58 o 
  -7   8   2       29.50       35.85      8.15 o 
  -6   8   2       66.71       72.76      8.55 o 
  -5   8   2       73.92       72.70      9.25 o 
  -4   8   2        9.02        8.35      5.32 o 
  -3   8   2        5.02        3.86      4.98 o 
  -2   8   2       17.30       20.39      5.14 o 
  -1   8   2      141.05      130.73      5.70 o 
   0   8   2        1.19       -0.64      4.59 o 
   1   8   2       34.62       39.76      4.90 o 
   2   8   2        1.13        2.47      4.69 o 
   3   8   2       91.18      112.57      7.58 o 
   4   8   2        0.52        2.27      7.28 o 
   5   8   2        4.42       10.58      7.75 o 
   6   8   2      124.15      121.35      9.06 o 
   7   8   2       16.38        2.39      8.38 o 
   8   8   2       70.44       90.13     10.10 o 
   9   8   2       16.94       22.22      9.55 o 
  -7   9   2        0.39       -2.53      9.16 o 
  -6   9   2        1.14        5.41      8.93 o 
  -5   9   2        8.93       13.71     17.15 o 
  -4   9   2        1.04       -9.80      8.51 o 
  -3   9   2       21.59       16.55      5.73 o 
  -2   9   2        0.12       -0.14      5.72 o 
  -1   9   2      107.73      109.31      7.05 o 
   0   9   2        1.08        0.90      5.25 o 
   1   9   2      136.74      121.69      8.57 o 
   2   9   2       41.85       47.83      6.16 o 
   3   9   2        0.26        2.79      7.04 o 
   4   9   2      123.84      140.73     13.60 o 
   5   9   2        1.37       -1.85      8.54 o 
   6   9   2       72.27       73.37     20.60 o 
  -2  10   2        1.29       -7.76      6.44 o 
  -1  10   2        0.10       -3.33      6.63 o 
   0  10   2        9.09       10.37      6.88 o 
   1  10   2        0.56        5.15      6.61 o 
 -15   0   3        3.10       -4.53     12.81 o 
 -13   0   3       29.28       23.04     11.43 o 
 -11   0   3      162.66      215.20     20.52 o 
  -9   0   3     1326.63     1274.54     32.37 o 
  -7   0   3    17048.45    17238.89    336.19 o 
  -5   0   3    22353.11    21558.49    252.59 o 
  -3   0   3     1259.70     1181.62     15.57 o 
  -1   0   3    31750.17    32389.07    526.15 o 
   1   0   3    14772.01    14573.98    238.59 o 
   3   0   3    26704.59    26834.70    433.47 o 
   5   0   3     3451.27     4012.71     48.10 o 
   7   0   3     1852.75     2193.58     28.00 o 
   9   0   3       35.61       47.39      4.15 o 
  11   0   3      176.62      204.61     13.51 o 
  13   0   3       16.36       26.36     12.18 o 
  15   0   3        4.24        4.74     15.51 o 
 -16   1   3       17.55       27.38     10.86 o 
 -15   1   3       29.86       30.36     10.22 o 
 -14   1   3       18.05       28.71      9.41 o 
 -13   1   3       17.92       11.78      8.21 o 
 -12   1   3      185.52      194.66      7.39 o 
 -11   1   3     1002.12      886.66     29.46 o 
 -10   1   3      772.03      805.92      9.92 o 
  -9   1   3      465.69      370.88      6.24 o 
  -8   1   3       22.62       42.59      2.82 o 
  -7   1   3        1.61        4.12      2.19 o 
  -6   1   3      372.77      418.21      8.80 o 
  -5   1   3      244.87      254.25      4.10 o 
  -4   1   3     5067.60     4858.85     41.82 o 
  -3   1   3     6136.98     6214.99     51.53 o 
  -2   1   3     3793.76     4206.83     50.54 o 
  -1   1   3    20324.70    20933.82    199.06 o 
   0   1   3      127.53      129.76      2.37 o 
   1   1   3     4727.08     5343.27     50.83 o 
   2   1   3     4087.76     4216.23     60.70 o 
   3   1   3      419.87      303.78      5.19 o 
   4   1   3     4910.10     4905.70     46.99 o 
   5   1   3      481.74      384.22     13.06 o 
   6   1   3     3909.92     3519.07     34.50 o 
   7   1   3       27.28       28.59      2.01 o 
   8   1   3        0.14        0.19      2.44 o 
   9   1   3      189.93      206.45      6.70 o 
  10   1   3      201.93      200.49      7.11 o 
  11   1   3      187.04      181.55      9.72 o 
  12   1   3        1.83       -2.45      7.91 o 
  13   1   3      317.72      334.51     18.90 o 
  14   1   3        6.15        2.93      9.72 o 
  15   1   3       39.54       47.14     11.19 o 
 -16   2   3      110.27      138.55     12.55 o 
 -15   2   3        2.81       19.97     10.04 o 
 -14   2   3      119.93      132.72     10.93 o 
 -13   2   3        1.67        6.59      8.57 o 
 -12   2   3       79.78       83.16      6.12 o 
 -11   2   3      136.72      141.10      7.43 o 
 -10   2   3      385.23      346.43      8.42 o 
  -9   2   3      440.92      413.44     12.23 o 
  -8   2   3      800.40      589.29      8.72 o 
  -7   2   3     7586.90     7340.31     61.56 o 
  -6   2   3       76.03       99.65      2.94 o 
  -5   2   3     1286.96     1301.98     14.20 o 
  -4   2   3     1766.69     1825.44     18.85 o 
  -3   2   3     1615.00     1564.39     16.31 o 
  -2   2   3      517.32      415.17      5.61 o 
  -1   2   3     3246.24     3088.65     30.15 o 
   0   2   3     3855.90     3582.05     30.15 o 
   1   2   3     3793.90     3735.42     31.44 o 
   2   2   3      423.50      254.09      5.61 o 
   3   2   3     3781.41     3995.13     32.83 o 
   4   2   3     1165.72      877.33      9.90 o 
   5   2   3     4157.21     4449.74     53.80 o 
   6   2   3     1089.14     1103.21     16.43 o 
   7   2   3      190.49      166.33      6.88 o 
   8   2   3     2295.27     2226.67     29.98 o 
   9   2   3       76.43       78.84      4.85 o 
  10   2   3      175.01      151.99      6.78 o 
  11   2   3       30.31       41.48      5.20 o 
  12   2   3       67.02       64.62      8.95 o 
  13   2   3       33.02       21.61      9.01 o 
  14   2   3        0.02      -11.02      9.41 o 
  15   2   3       26.87       24.65     10.49 o 
 -15   3   3       10.25       16.89     19.94 o 
 -14   3   3       12.61       26.30     14.05 o 
 -13   3   3      244.43      215.13      8.84 o 
 -12   3   3      373.87      387.46     10.28 o 
 -11   3   3      561.52      532.37     12.93 o 
 -10   3   3     1381.57     1368.07     18.10 o 
  -9   3   3       10.65       15.21      4.79 o 
  -8   3   3     2447.64     2513.13     23.14 o 
  -7   3   3      350.89      384.69      6.54 o 
  -6   3   3      179.71      216.01      4.90 o 
  -5   3   3     1044.10     1060.21     12.50 o 
  -4   3   3      355.93      284.20      5.21 o 
  -3   3   3      290.02      213.70      3.56 o 
  -2   3   3     3733.35     4068.40     39.75 o 
  -1   3   3     1310.54     1406.62     13.04 o 
   0   3   3      190.30      286.47      4.24 o 
   1   3   3     4385.97     4792.42     46.89 o 
   2   3   3     3397.69     3513.97     34.48 o 
   3   3   3       71.40       82.07      4.42 o 
   4   3   3     3748.77     3352.12     28.28 o 
   5   3   3       28.16       31.33      2.07 o 
   6   3   3     3835.82     3653.51     45.73 o 
   7   3   3      247.62      219.10     22.77 o 
   8   3   3      392.26      321.06      9.50 o 
   9   3   3      594.44      514.74     12.11 o 
  10   3   3        1.11        0.07      4.83 o 
  11   3   3       88.76       69.87      6.16 o 
  12   3   3        3.81        6.06      5.79 o 
  13   3   3       55.17       45.49      9.77 o 
  14   3   3        1.59        4.21      9.99 o 
 -15   4   3      430.75      497.87     20.00 o 
 -14   4   3      292.62      321.59     11.37 o 
 -13   4   3        7.20        8.23      6.57 o 
 -12   4   3        9.55        8.68      6.11 o 
 -11   4   3        5.39       10.72      5.74 o 
 -10   4   3        5.60       -2.45      4.96 o 
  -9   4   3        0.73       -2.13      5.81 o 
  -8   4   3      596.56      548.96     12.76 o 
  -7   4   3      512.94      527.47      8.43 o 
  -6   4   3      143.18      137.55      4.59 o 
  -5   4   3      220.74      214.83      4.99 o 
  -4   4   3     1297.65     1484.71     16.65 o 
  -3   4   3     2312.24     2730.26     28.03 o 
  -2   4   3      557.98      709.15      9.36 o 
  -1   4   3     1578.60     1764.63     16.47 o 
   0   4   3      989.26      966.85     10.05 o 
   1   4   3       64.62       47.16      3.06 o 
   2   4   3     5663.33     5381.01     69.22 o 
   3   4   3      802.70      762.99      9.94 o 
   4   4   3       99.28       89.60      5.07 o 
   5   4   3      205.72      140.45      7.32 o 
   6   4   3        6.76       15.83      3.55 o 
   7   4   3       15.40       44.33      4.30 o 
   8   4   3      194.00      182.27      9.04 o 
   9   4   3      352.95      445.36     13.55 o 
  10   4   3     1000.85     1020.36     18.74 o 
  11   4   3       94.17      126.31     13.31 o 
  12   4   3       71.67       65.86      6.93 o 
  13   4   3      223.18      272.23     13.36 o 
  14   4   3        6.43       -7.96     10.82 o 
 -14   5   3        0.53       12.04      7.58 o 
 -13   5   3        0.03       11.10      7.06 o 
 -12   5   3       71.19       75.05      7.39 o 
 -11   5   3      111.80      110.88      8.45 o 
 -10   5   3      597.52      564.43     14.63 o 
  -9   5   3       53.02       61.77      5.70 o 
  -8   5   3      509.52      445.70      8.92 o 
  -7   5   3       21.06       34.32      3.15 o 
  -6   5   3        0.90        5.68      3.28 o 
  -5   5   3      283.23      336.83      7.15 o 
  -4   5   3      423.64      405.14      7.54 o 
  -3   5   3       89.14      120.15      4.59 o 
  -2   5   3        0.48        9.03      3.26 o 
  -1   5   3     1605.31     1605.44     15.78 o 
   0   5   3      563.56      467.48     10.54 o 
   1   5   3      875.08      860.09      9.91 o 
   2   5   3       91.87      122.76      4.70 o 
   3   5   3      106.06      103.00      4.70 o 
   4   5   3     3196.49     3305.77     33.87 o 
   5   5   3        7.44       14.16      3.48 o 
   6   5   3       19.27       10.42      5.70 o 
   7   5   3       94.80      107.26      7.44 o 
   8   5   3      346.85      347.73     11.95 o 
   9   5   3      394.59      421.97      9.91 o 
  10   5   3        0.37       -4.28      5.30 o 
  11   5   3       20.78       16.12      8.46 o 
  12   5   3      110.22      101.54      8.61 o 
  13   5   3       34.68       44.44      6.55 o 
 -13   6   3       44.11       40.39      8.32 o 
 -12   6   3       50.35       45.27      7.54 o 
 -11   6   3        4.84        8.71      5.77 o 
 -10   6   3       36.11       36.37      6.08 o 
  -9   6   3       11.84        8.86      7.14 o 
  -8   6   3      134.42      120.32     10.06 o 
  -7   6   3        2.42       -0.33      5.95 o 
  -6   6   3      281.94      315.02      7.53 o 
  -5   6   3      727.79      579.45     13.77 o 
  -4   6   3      199.16      230.43      9.25 o 
  -3   6   3      108.89      151.28      5.76 o 
  -2   6   3      637.81      644.91     10.27 o 
  -1   6   3      310.82      304.91      6.37 o 
   0   6   3      503.42      496.81      7.81 o 
   1   6   3      414.78      363.49      6.80 o 
   2   6   3       10.13       12.07      3.89 o 
   3   6   3        2.40        5.80      3.94 o 
   4   6   3     2172.59     2053.76     36.72 o 
   5   6   3      325.08      296.10      8.64 o 
   6   6   3     1164.95     1239.41     24.72 o 
   7   6   3      198.60      187.34      9.25 o 
   8   6   3       48.70       59.52      7.68 o 
   9   6   3       14.87       28.77      7.24 o 
  10   6   3       95.33       71.21     20.69 o 
  11   6   3      137.70      185.40     10.92 o 
  12   6   3       33.80       21.62      6.90 o 
 -11   7   3       22.14       19.69      9.14 o 
 -10   7   3       37.07       22.79      8.98 o 
  -9   7   3        6.90        3.86      9.58 o 
  -8   7   3       51.72       42.12      7.99 o 
  -7   7   3       32.38       44.24      8.02 o 
  -6   7   3      149.74      163.74      8.96 o 
  -5   7   3      180.87      188.16      6.96 o 
  -4   7   3      800.63      743.08     12.10 o 
  -3   7   3      368.41      334.26      9.91 o 
  -2   7   3        0.10       -6.26      4.28 o 
  -1   7   3       14.76       13.71      3.93 o 
   0   7   3      229.24      263.14      8.45 o 
   1   7   3        5.65        3.93      3.83 o 
   2   7   3     1197.62     1315.10     16.87 o 
   3   7   3       82.91       98.16      5.42 o 
   4   7   3      410.84      391.80      9.04 o 
   5   7   3      194.67      186.93      9.30 o 
   6   7   3       92.94       82.03      8.09 o 
   7   7   3      117.49      125.62     10.69 o 
   8   7   3        8.34       16.02      8.14 o 
   9   7   3      166.06      181.65     10.51 o 
  10   7   3       67.26       65.56      9.76 o 
  -9   8   3       44.36       47.45     10.37 o 
  -8   8   3        0.31        1.76      8.11 o 
  -7   8   3        0.05        9.90     10.89 o 
  -6   8   3       58.68       63.38      8.86 o 
  -5   8   3       60.89       65.23      7.58 o 
  -4   8   3      275.80      278.92      9.63 o 
  -3   8   3       11.47       12.46      5.33 o 
  -2   8   3      110.53       91.62      7.23 o 
  -1   8   3       16.47       18.46      8.01 o 
   0   8   3      110.72       94.13      6.82 o 
   1   8   3        0.03       -4.35      4.41 o 
   2   8   3       53.20       34.78      5.60 o 
   3   8   3        4.07       12.60      5.29 o 
   4   8   3       84.67       94.00      8.42 o 
   5   8   3        0.83       -2.87      7.44 o 
   6   8   3        0.03        6.21      7.90 o 
   7   8   3        0.94       -3.90      8.31 o 
   8   8   3       10.47       17.81     19.27 o 
   9   8   3       95.20      101.18     14.05 o 
  -7   9   3       20.59       35.89      9.89 o 
  -6   9   3       74.62       88.31     10.53 o 
  -5   9   3       33.64       35.03     12.43 o 
  -4   9   3        0.90        2.74      5.82 o 
  -3   9   3        1.60       -2.09      5.96 o 
  -2   9   3       26.97       16.41      6.29 o 
  -1   9   3       27.18        6.95      6.18 o 
   0   9   3      130.37      152.62      6.72 o 
   1   9   3       11.16        7.85      5.87 o 
   2   9   3       28.63       35.48      6.09 o 
   3   9   3        2.60        5.81      7.30 o 
   4   9   3        0.91       -0.96      8.26 o 
   5   9   3       27.93       20.47      8.87 o 
   6   9   3       17.71       36.81     12.95 o 
  -1  10   3        2.75       -1.70      7.06 o 
   0  10   3        0.00       -2.18      6.45 o 
 -16   0   4      239.73      331.72     22.33 o 
 -14   0   4      260.04      327.23     20.42 o 
 -12   0   4      285.03      334.64     19.17 o 
 -10   0   4      209.61      282.97      8.80 o 
  -8   0   4        2.78       30.56      4.13 o 
  -6   0   4      385.04      412.68      8.17 o 
  -4   0   4      305.63      337.33      9.63 o 
  -2   0   4     1718.31     1834.65     26.13 o 
   0   0   4    22892.47    22663.27    370.19 o 
   2   0   4    20910.31    20894.51    338.79 o 
   4   0   4     3561.68     3418.20     56.47 o 
   6   0   4     1379.43     1498.19     20.01 o 
   8   0   4      657.94      507.09     13.35 o 
  10   0   4       15.49       16.26      9.23 o 
  12   0   4        9.49       21.58     11.31 o 
  14   0   4        0.80        0.50     14.05 o 
 -16   1   4      108.32       93.09     11.88 o 
 -15   1   4        0.00      -10.68     10.02 o 
 -14   1   4       18.84        7.63      9.06 o 
 -13   1   4      123.93      148.83     10.22 o 
 -12   1   4       76.61       88.91      6.07 o 
 -11   1   4      120.40      118.88      6.57 o 
 -10   1   4       33.64       32.64      3.48 o 
  -9   1   4       54.80       70.44      3.44 o 
  -8   1   4      382.15      427.87      6.57 o 
  -7   1   4        0.36        0.07      2.29 o 
  -6   1   4     1182.67     1274.05     12.51 o 
  -5   1   4      125.49      140.06      3.46 o 
  -4   1   4    17133.50    17991.20    166.46 o 
  -3   1   4    11311.58    11484.24     94.28 o 
  -2   1   4     5276.56     6082.56     50.45 o 
  -1   1   4        2.08       -0.03      1.84 o 
   0   1   4    13997.20    15035.69    162.52 o 
   1   1   4      651.61      677.30     13.22 o 
   2   1   4      658.49      605.88      6.68 o 
   3   1   4     1502.18     1465.88     15.10 o 
   4   1   4     1775.95     1428.28     18.30 o 
   5   1   4        0.04        7.17      4.70 o 
   6   1   4     2473.81     2346.11     23.73 o 
   7   1   4     1239.93     1230.15     17.10 o 
   8   1   4      556.11      541.34      7.04 o 
   9   1   4       24.64       17.33      3.90 o 
  10   1   4        1.22        7.10      4.22 o 
  11   1   4       14.08       19.18      7.27 o 
  12   1   4       33.10       44.53      8.70 o 
  13   1   4       84.21       61.61      9.92 o 
  14   1   4       42.62       68.05     10.76 o 
  15   1   4        1.52        2.93     10.32 o 
 -16   2   4        7.16       -8.40     11.33 o 
 -15   2   4       14.23       11.59     10.12 o 
 -14   2   4       38.44       20.84      9.73 o 
 -13   2   4        7.18        8.72     11.78 o 
 -12   2   4      472.10      475.68     15.43 o 
 -11   2   4        0.42        1.89      4.67 o 
 -10   2   4      915.37      929.28     18.23 o 
  -9   2   4      214.45      212.20      7.35 o 
  -8   2   4      244.03      238.11      5.89 o 
  -7   2   4    12996.07    12544.70    103.75 o 
  -6   2   4       26.82       27.93      2.30 o 
  -5   2   4      685.01      527.44      6.43 o 
  -4   2   4        0.69        4.06      2.53 o 
  -3   2   4     4819.76     4779.20    118.73 o 
  -2   2   4     1054.02     1196.81     12.98 o 
  -1   2   4      163.16      176.62      3.57 o 
   0   2   4     9424.48     9477.75     78.06 o 
   1   2   4     2148.08     2212.60     19.25 o 
   2   2   4     3085.23     2968.18     29.12 o 
   3   2   4     4940.20     4590.53     37.61 o 
   4   2   4      104.67      112.16      4.30 o 
   5   2   4      322.34      585.99     13.12 o 
   6   2   4      427.78      397.17     16.10 o 
   7   2   4        6.94        4.01      4.15 o 
   8   2   4        5.41        4.87      4.18 o 
   9   2   4      165.93      185.14      7.92 o 
  10   2   4        2.08        3.87      5.06 o 
  11   2   4      376.47      431.02     10.56 o 
  12   2   4       13.28        0.41     10.98 o 
  13   2   4       16.05       12.89      9.52 o 
  14   2   4        1.38       -5.23     10.40 o 
 -15   3   4      246.08      268.29     14.21 o 
 -14   3   4      303.15      273.52     13.72 o 
 -13   3   4       61.31       51.13      6.62 o 
 -12   3   4        0.02        9.74      5.80 o 
 -11   3   4      622.43      621.95     12.12 o 
 -10   3   4      656.01      581.27     11.17 o 
  -9   3   4      103.30       96.54      5.44 o 
  -8   3   4      161.44      136.73      5.50 o 
  -7   3   4       89.57       86.03      4.44 o 
  -6   3   4       24.20       45.71      3.19 o 
  -5   3   4       17.61       18.58      2.53 o 
  -4   3   4     2773.76     2947.44     29.74 o 
  -3   3   4     1939.62     1952.39     17.21 o 
  -2   3   4     1513.75     1443.59     15.66 o 
  -1   3   4      620.34      759.63      7.97 o 
   0   3   4      821.84      934.30      9.32 o 
   1   3   4      532.83      658.19      7.27 o 
   2   3   4       94.82      125.98      3.77 o 
   3   3   4       88.40       98.12      6.13 o 
   4   3   4     1167.61     1336.25     12.62 o 
   5   3   4     1538.55     1537.79     17.48 o 
   6   3   4     1615.70     1736.93     19.19 o 
   7   3   4     2054.19     2088.23     28.65 o 
   8   3   4        0.45        2.39     10.33 o 
   9   3   4      295.27      334.26     13.10 o 
  10   3   4      244.09      219.67      7.91 o 
  11   3   4       15.76        3.06      5.91 o 
  12   3   4        8.04        1.37      8.56 o 
  13   3   4      216.18      240.27     12.88 o 
  14   3   4        1.74       -2.50     10.19 o 
 -15   4   4       32.63       35.73     11.06 o 
 -14   4   4        4.97        3.20      7.10 o 
 -13   4   4      309.00      309.17     10.76 o 
 -12   4   4       46.65       21.49      6.21 o 
 -11   4   4        0.08        7.35      7.53 o 
 -10   4   4       51.98       36.86      5.48 o 
  -9   4   4     1214.42     1143.76     17.62 o 
  -8   4   4      582.67      496.37     11.80 o 
  -7   4   4     2523.43     2571.25     34.85 o 
  -6   4   4      356.54      313.55     14.45 o 
  -5   4   4     2791.88     2634.66     26.64 o 
  -4   4   4      469.25      517.24     14.78 o 
  -3   4   4       96.96       87.08      3.55 o 
  -2   4   4      419.62      418.56     11.59 o 
  -1   4   4     1280.61     1403.95     13.65 o 
   0   4   4       37.71       71.49      4.93 o 
   1   4   4      159.62      143.43      3.96 o 
   2   4   4      100.41       73.33      3.36 o 
   3   4   4      336.25      371.71      6.63 o 
   4   4   4     1083.71     1077.60     12.93 o 
   5   4   4      386.66      358.74      6.63 o 
   6   4   4      256.95      306.33      6.89 o 
   7   4   4      584.15      489.81      9.11 o 
   8   4   4      164.84      151.16      6.39 o 
   9   4   4      573.93      551.13     10.51 o 
  10   4   4       86.68      132.14      7.33 o 
  11   4   4      108.86      137.88      8.78 o 
  12   4   4       10.81       23.23      6.74 o 
  13   4   4       40.51       55.52     10.96 o 
 -14   5   4      134.84      161.54      9.45 o 
 -13   5   4      416.68      395.45     12.12 o 
 -12   5   4      333.38      387.85     11.59 o 
 -11   5   4      362.19      354.76     14.44 o 
 -10   5   4      298.43      321.74      9.90 o 
  -9   5   4      215.81      208.35      9.51 o 
  -8   5   4       22.14       25.48      4.53 o 
  -7   5   4      528.15      493.68      7.37 o 
  -6   5   4        0.94       -1.61      3.25 o 
  -5   5   4      261.87      256.68      7.55 o 
  -4   5   4        5.21        0.51      3.04 o 
  -3   5   4      277.45      280.00      8.55 o 
  -2   5   4      331.59      329.63      7.00 o 
  -1   5   4      975.35     1029.23     11.30 o 
   0   5   4      737.11      644.40      8.20 o 
   1   5   4      269.58      270.48      5.57 o 
   2   5   4      337.96      385.09      7.25 o 
   3   5   4      173.81      170.17      5.49 o 
   4   5   4       88.69      121.76      4.68 o 
   5   5   4      156.78      135.84      5.02 o 
   6   5   4        3.20       -4.12      5.49 o 
   7   5   4      491.72      466.71     12.41 o 
   8   5   4        9.77       17.37      5.18 o 
   9   5   4       85.86      101.58      7.47 o 
  10   5   4       26.10       43.38      7.97 o 
  11   5   4        0.39       -3.93      5.55 o 
  12   5   4        9.45       15.88      6.68 o 
 -13   6   4       16.77        7.90      7.76 o 
 -12   6   4       11.01        7.26      7.25 o 
 -11   6   4       29.53       23.67      6.93 o 
 -10   6   4      192.54      210.58     23.85 o 
  -9   6   4       28.85       26.62      7.96 o 
  -8   6   4       21.38        6.24      7.07 o 
  -7   6   4       11.56       20.32      8.36 o 
  -6   6   4      163.80      174.15      6.24 o 
  -5   6   4      182.01      191.88      6.40 o 
  -4   6   4      646.81      591.00     10.63 o 
  -3   6   4      382.37      456.96      8.96 o 
  -2   6   4       69.70       96.74      8.51 o 
  -1   6   4       51.16       58.16      3.82 o 
   0   6   4       12.38       17.43      3.42 o 
   1   6   4       58.30       76.13      6.51 o 
   2   6   4      648.74      662.96     10.35 o 
   3   6   4       90.10       93.84      4.85 o 
   4   6   4     1789.90     1926.96     21.96 o 
   5   6   4      331.09      288.70     10.18 o 
   6   6   4      393.25      370.40     11.93 o 
   7   6   4      137.85      121.79      9.42 o 
   8   6   4       29.74       33.58      7.39 o 
   9   6   4      202.45      172.75      9.85 o 
  10   6   4        3.02       -2.39     10.96 o 
  11   6   4       86.44       63.75      9.40 o 
 -11   7   4        0.25      -11.33      9.01 o 
 -10   7   4      269.31      307.31     17.48 o 
  -9   7   4       23.67       18.32      7.71 o 
  -8   7   4       25.88       15.80      8.13 o 
  -7   7   4      125.20      132.18      9.54 o 
  -6   7   4        7.83        2.02      4.50 o 
  -5   7   4       47.24       45.24     15.25 o 
  -4   7   4        4.16        2.48      4.41 o 
  -3   7   4      209.65      177.65     12.89 o 
  -2   7   4      373.92      332.58      8.58 o 
  -1   7   4        3.78        5.33      3.89 o 
   0   7   4       15.27        8.37      3.97 o 
   1   7   4      370.76      362.53      7.59 o 
   2   7   4        8.40        1.48      4.49 o 
   3   7   4      867.70      872.90     22.73 o 
   4   7   4       10.67       18.95      4.69 o 
   5   7   4      135.00      100.39      8.06 o 
   6   7   4       19.71        6.80      6.59 o 
   7   7   4      161.79      186.45     12.64 o 
   8   7   4        5.33        3.03      7.95 o 
   9   7   4        0.95       -8.91      8.24 o 
  10   7   4       12.12        8.76      8.11 o 
  -9   8   4        6.50        8.74      9.03 o 
  -8   8   4        0.17        5.47     12.27 o 
  -7   8   4       74.21       73.58      9.59 o 
  -6   8   4        5.42        3.29      9.60 o 
  -5   8   4       12.16       14.80      6.40 o 
  -4   8   4        2.21        7.33      5.12 o 
  -3   8   4       24.49       10.30      5.32 o 
  -2   8   4        2.23        1.07      5.20 o 
  -1   8   4      432.68      426.37     10.21 o 
   0   8   4        0.34       -0.16      4.51 o 
   1   8   4      115.82      123.57      8.13 o 
   2   8   4      274.50      277.37     10.59 o 
   3   8   4      233.70      251.51     12.98 o 
   4   8   4        1.85       10.14      6.83 o 
   5   8   4        0.01        1.95      7.54 o 
   6   8   4        9.39        9.10     11.87 o 
   7   8   4       31.65       23.03      8.84 o 
   8   8   4       11.45       23.11     14.97 o 
  -7   9   4        3.18       12.03      9.48 o 
  -6   9   4        0.77      -13.05      8.70 o 
  -5   9   4        1.61       -1.32     11.04 o 
  -4   9   4        0.40       -0.80      6.39 o 
  -3   9   4        2.50       13.15      7.04 o 
  -2   9   4       12.69        5.83      6.07 o 
  -1   9   4      115.10      112.33      7.50 o 
   0   9   4        0.06       -0.66      5.25 o 
   1   9   4       59.82       72.60      6.80 o 
   2   9   4       43.76       53.03      6.30 o 
   3   9   4       13.14        6.53      8.32 o 
   4   9   4       10.75       16.92      8.52 o 
   5   9   4       21.17       26.74      8.90 o 
   6   9   4       14.34      -13.06     12.02 o 
 -15   0   5      446.68      490.68     24.28 o 
 -13   0   5      615.23      584.91     23.12 o 
 -11   0   5     1233.26     1386.97     21.40 o 
  -9   0   5        3.46        6.34      6.47 o 
  -7   0   5     1086.12      803.12     14.93 o 
  -5   0   5     5158.73     4316.66     51.99 o 
  -3   0   5     7038.18     6771.66     79.44 o 
  -1   0   5      751.03      842.46     11.34 o 
   1   0   5    18020.55    17872.46    198.67 o 
   3   0   5     4438.51     4165.31     68.73 o 
   5   0   5      727.17      575.72      9.36 o 
   7   0   5       80.91       82.13      4.80 o 
   9   0   5     2643.10     2699.95     49.60 o 
  11   0   5        9.50        5.61     10.85 o 
  13   0   5      131.60      136.71     15.88 o 
 -16   1   5       34.73       30.84     11.41 o 
 -15   1   5       42.28       27.03      9.90 o 
 -14   1   5       37.79       34.38     10.31 o 
 -13   1   5       39.10       49.85      9.24 o 
 -12   1   5      233.98      214.98     10.19 o 
 -11   1   5      858.94      802.53     22.41 o 
 -10   1   5      490.57      461.57     11.53 o 
  -9   1   5     4060.54     3945.48     34.91 o 
  -8   1   5      855.28      854.05      9.97 o 
  -7   1   5     5131.12     5149.04     44.05 o 
  -6   1   5      796.90      854.19      9.31 o 
  -5   1   5        9.09       31.29      2.25 o 
  -4   1   5      386.16      362.66      5.11 o 
  -3   1   5     1644.84     1787.41     15.97 o 
  -2   1   5      808.28      867.12      8.40 o 
  -1   1   5      110.11      100.69      2.88 o 
   0   1   5     1650.71     1719.15     17.53 o 
   1   1   5     2704.07     3161.40     40.45 o 
   2   1   5     2031.23     1961.62     19.24 o 
   3   1   5      222.96      326.40      9.11 o 
   4   1   5       56.20      112.61      3.64 o 
   5   1   5     4735.77     4664.87     45.17 o 
   6   1   5      794.32      702.76     15.94 o 
   7   1   5     1182.25     1075.46     11.13 o 
   8   1   5      110.87      113.98      3.83 o 
   9   1   5      347.66      342.86      8.95 o 
  10   1   5       56.36       66.67      5.71 o 
  11   1   5       12.30        1.39      7.30 o 
  12   1   5       32.19       33.62      8.44 o 
  13   1   5       78.84       80.17     10.69 o 
  14   1   5       46.59       52.25     11.21 o 
 -16   2   5        3.67       -3.69     11.69 o 
 -15   2   5      200.93      184.01     12.54 o 
 -14   2   5      277.63      304.24     17.96 o 
 -13   2   5      308.35      321.69     26.78 o 
 -12   2   5       76.68       81.31      8.52 o 
 -11   2   5      590.21      560.37     11.13 o 
 -10   2   5      725.82      820.77     12.91 o 
  -9   2   5        3.63        7.25      3.59 o 
  -8   2   5        0.30       14.71      3.34 o 
  -7   2   5      687.40      818.51     41.68 o 
  -6   2   5     4543.13     4797.15     41.02 o 
  -5   2   5     1918.97     1944.42     17.87 o 
  -4   2   5     1370.61     1395.48     13.52 o 
  -3   2   5     6325.91     6780.87     79.02 o 
  -2   2   5      176.57      245.10      4.63 o 
  -1   2   5     6557.16     7376.74     85.22 o 
   0   2   5     1882.30     1976.79     17.41 o 
   1   2   5     4545.74     4661.82     39.17 o 
   2   2   5    12184.14    13042.28    122.72 o 
   3   2   5     3933.09     4029.22     33.36 o 
   4   2   5        0.90        8.74      2.31 o 
   5   2   5       59.38       56.31      2.68 o 
   6   2   5        0.01       11.87      2.19 o 
   7   2   5      770.27      749.82     13.10 o 
   8   2   5      330.25      402.31     10.39 o 
   9   2   5      733.03      754.72     12.18 o 
  10   2   5      164.06      209.84      7.61 o 
  11   2   5       59.48       83.85      8.58 o 
  12   2   5      270.22      349.67     14.15 o 
  13   2   5       75.56       66.71     13.18 o 
  14   2   5        0.24        6.12     17.40 o 
 -15   3   5       19.83       25.46     19.56 o 
 -14   3   5        0.11        6.67      6.32 o 
 -13   3   5      204.25      191.99      8.45 o 
 -12   3   5       96.00       97.76      6.74 o 
 -11   3   5      295.40      265.72      8.79 o 
 -10   3   5     1128.22     1061.97     15.46 o 
  -9   3   5      217.63      185.10      5.05 o 
  -8   3   5      285.82      310.53      6.61 o 
  -7   3   5     1971.00     1864.65     17.91 o 
  -6   3   5       20.55       37.78      3.19 o 
  -5   3   5      123.39      143.38      4.57 o 
  -4   3   5     1448.31     1541.99     16.99 o 
  -3   3   5     1025.89     1122.50     13.06 o 
  -2   3   5     2133.32     2011.87     21.13 o 
  -1   3   5       28.92       39.10      2.60 o 
   0   3   5     3825.37     4092.07     34.85 o 
   1   3   5       33.75       29.16      2.15 o 
   2   3   5      466.96      635.08      8.34 o 
   3   3   5     1283.86     1418.61     15.53 o 
   4   3   5       17.03       26.71      3.24 o 
   5   3   5        3.97       16.60      2.67 o 
   6   3   5       39.06       71.30      3.16 o 
   7   3   5        7.37       21.58      4.03 o 
   8   3   5        3.65       15.84      5.18 o 
   9   3   5        2.24        6.45      6.96 o 
  10   3   5       24.43       52.95      6.82 o 
  11   3   5       56.70       49.12      6.48 o 
  12   3   5        7.16       11.33      9.92 o 
  13   3   5        9.21        7.99      9.83 o 
  14   3   5       34.75       55.92     11.28 o 
 -14   4   5        0.35       -0.50      6.94 o 
 -13   4   5       19.32       15.50      6.48 o 
 -12   4   5      556.37      505.98     11.89 o 
 -11   4   5      195.47      143.57      9.22 o 
 -10   4   5      153.76      121.88      6.69 o 
  -9   4   5       62.35       62.65      5.54 o 
  -8   4   5      619.11      633.98      9.89 o 
  -7   4   5      264.16      216.33      5.95 o 
  -6   4   5     1783.61     1654.30     18.77 o 
  -5   4   5        0.00        2.32      2.23 o 
  -4   4   5     3107.18     2995.99     30.90 o 
  -3   4   5     1095.00     1232.57     14.56 o 
  -2   4   5       10.26        0.99      2.64 o 
  -1   4   5      526.02      636.90     11.59 o 
   0   4   5     4559.97     4910.02     42.29 o 
   1   4   5      233.03      297.08      5.20 o 
   2   4   5      955.08      872.85     21.87 o 
   3   4   5      119.15       88.09      3.65 o 
   4   4   5      136.03      159.50      5.26 o 
   5   4   5      316.08      268.49      6.09 o 
   6   4   5      346.73      308.71      7.44 o 
   7   4   5      255.12      231.30      7.34 o 
   8   4   5        0.58       16.10      4.62 o 
   9   4   5       75.87       69.21      5.52 o 
  10   4   5      313.31      296.73      8.92 o 
  11   4   5       65.80       48.75      6.17 o 
  12   4   5       91.05      138.81     10.12 o 
  13   4   5        4.83        9.62      7.61 o 
 -14   5   5       64.82       41.15      8.33 o 
 -13   5   5       67.45       84.99      9.65 o 
 -12   5   5      114.44      103.29      7.85 o 
 -11   5   5      111.07      128.62      7.22 o 
 -10   5   5       50.46       48.13     11.72 o 
  -9   5   5      128.60      144.45      8.21 o 
  -8   5   5      623.88      552.74     15.94 o 
  -7   5   5      372.10      377.12      6.44 o 
  -6   5   5       72.84       72.24      4.36 o 
  -5   5   5       52.76       39.11      5.18 o 
  -4   5   5      617.91      664.72     10.27 o 
  -3   5   5      733.06      779.78     11.04 o 
  -2   5   5     1906.45     1864.27     20.97 o 
  -1   5   5      215.46      230.76      8.20 o 
   0   5   5     1961.37     1993.44     19.01 o 
   1   5   5       46.45       48.18      4.56 o 
   2   5   5       79.31       59.66      6.17 o 
   3   5   5      338.65      393.76      8.16 o 
   4   5   5      126.90       97.89      4.48 o 
   5   5   5      190.31      184.19      6.73 o 
   6   5   5      528.31      545.20     12.48 o 
   7   5   5      162.35      167.93      8.17 o 
   8   5   5        1.10        3.01      6.27 o 
   9   5   5      388.91      428.05     15.64 o 
  10   5   5       84.38       68.16      6.57 o 
  11   5   5        1.52        2.19      5.98 o 
  12   5   5       10.91       10.73      6.32 o 
 -13   6   5       85.32      109.62      9.28 o 
 -12   6   5       50.97       33.19      7.88 o 
 -11   6   5        2.21       14.27      6.58 o 
 -10   6   5        3.23       -6.32     12.60 o 
  -9   6   5      329.22      354.23     25.95 o 
  -8   6   5      989.55      924.09     18.29 o 
  -7   6   5      568.64      612.66     10.64 o 
  -6   6   5      130.23      127.98      5.62 o 
  -5   6   5       55.27       61.41      4.81 o 
  -4   6   5      262.90      231.44     15.10 o 
  -3   6   5      151.90      158.94      6.08 o 
  -2   6   5      342.92      374.02     11.49 o 
  -1   6   5      180.15      173.42      9.24 o 
   0   6   5        0.52        3.13      3.28 o 
   1   6   5       32.39       31.16      3.64 o 
   2   6   5       26.67       25.18      4.02 o 
   3   6   5       87.78       87.43      5.18 o 
   4   6   5      857.77      819.46     15.27 o 
   5   6   5      512.40      555.07     32.87 o 
   6   6   5      177.10      212.29      9.63 o 
   7   6   5      169.32      175.28     15.26 o 
   8   6   5        0.90       -6.23      6.42 o 
   9   6   5        0.02        5.26     17.88 o 
  10   6   5       47.62       37.21      8.61 o 
  11   6   5       90.76      110.59     10.12 o 
 -11   7   5       42.81       59.17      9.39 o 
 -10   7   5       80.05       90.72     10.02 o 
  -9   7   5       93.55      101.92      9.21 o 
  -8   7   5       83.29       67.91      8.25 o 
  -7   7   5        0.69        5.81      7.50 o 
  -6   7   5       59.10       56.86      5.28 o 
  -5   7   5       14.76       -2.71      4.54 o 
  -4   7   5      133.39      127.51      6.06 o 
  -3   7   5      142.69      151.20      6.40 o 
  -2   7   5       30.90       38.81      5.04 o 
  -1   7   5       80.01       93.80      5.72 o 
   0   7   5      289.24      239.31      6.73 o 
   1   7   5      668.08      706.89     13.45 o 
   2   7   5        5.84        4.38      4.47 o 
   3   7   5       12.88        7.96      4.46 o 
   4   7   5      224.38      283.52     10.63 o 
   5   7   5       97.71      103.59      8.10 o 
   6   7   5      316.10      308.56     12.72 o 
   7   7   5      256.99      272.09     11.85 o 
   8   7   5       73.83      102.07     13.20 o 
   9   7   5        0.32        6.35      8.42 o 
  10   7   5      166.80      178.90     11.25 o 
  -9   8   5        2.76       18.46      8.96 o 
  -8   8   5       62.78       85.19     15.70 o 
  -7   8   5       24.71       33.37     11.93 o 
  -6   8   5       27.87       22.74      8.42 o 
  -5   8   5        0.19        3.26      5.43 o 
  -4   8   5       67.25       67.71      6.28 o 
  -3   8   5        2.06        2.66      5.31 o 
  -2   8   5       65.48       78.91      6.22 o 
  -1   8   5      230.84      217.59     12.38 o 
   0   8   5       74.26       60.74      5.26 o 
   1   8   5       62.97       65.37      5.35 o 
   2   8   5       12.07       10.83      5.13 o 
   3   8   5      181.22      199.17      7.75 o 
   4   8   5       99.01       82.08      8.51 o 
   5   8   5       23.79       33.79     15.05 o 
   6   8   5      559.62      536.39     15.38 o 
   7   8   5       69.52       71.56     12.60 o 
   8   8   5       91.73      118.42     14.05 o 
  -7   9   5        0.35       -5.89      8.58 o 
  -6   9   5       22.71        4.42     24.89 o 
  -5   9   5        3.05        7.86      8.71 o 
  -4   9   5       47.37       50.47      6.67 o 
  -3   9   5        8.40       11.17      6.39 o 
  -2   9   5       29.17       15.78      6.48 o 
  -1   9   5       43.61       45.66      7.91 o 
   0   9   5        8.49        9.40      6.16 o 
   1   9   5       20.46       19.34      7.19 o 
   2   9   5        6.65        4.20      7.12 o 
   3   9   5       39.55       22.49     11.31 o 
   4   9   5       15.06       -6.07     10.06 o 
   5   9   5       17.26        8.15     10.48 o 
 -16   0   6       38.22       30.52     17.13 o 
 -14   0   6      192.49      164.70     15.76 o 
 -12   0   6      103.57       96.42     12.39 o 
 -10   0   6      484.62      487.41     11.66 o 
  -8   0   6     3466.65     3319.36     42.02 o 
  -6   0   6    19078.67    19963.01    231.15 o 
  -4   0   6    15552.17    15497.76    179.69 o 
  -2   0   6    24932.38    25894.48    303.13 o 
   0   0   6     1594.22     1538.71     27.86 o 
   2   0   6      174.20      204.07      4.88 o 
   4   0   6        1.64       -3.69      2.47 o 
   6   0   6       35.66       84.30      9.33 o 
   8   0   6       80.77      102.39      5.69 o 
  10   0   6      734.61      771.10     23.95 o 
  12   0   6       21.80       15.72     12.47 o 
  14   0   6       99.91      112.52     16.84 o 
 -16   1   6        0.47      -13.45     10.89 o 
 -15   1   6       32.15       22.28     10.20 o 
 -14   1   6       15.39       14.30     12.99 o 
 -13   1   6      308.19      276.54     13.58 o 
 -12   1   6      320.52      309.14     14.07 o 
 -11   1   6        1.87       13.14      3.88 o 
 -10   1   6     1811.07     1680.52     31.90 o 
  -9   1   6      497.73      428.15      7.25 o 
  -8   1   6     3097.69     2920.56     41.34 o 
  -7   1   6     1030.74     1133.16     12.08 o 
  -6   1   6     5226.85     4986.84     42.57 o 
  -5   1   6     1204.55     1344.18     13.11 o 
  -4   1   6      102.55       62.73      3.15 o 
  -3   1   6     2341.03     2572.72     22.43 o 
  -2   1   6        3.31       13.79      1.74 o 
  -1   1   6     3785.48     4159.25     40.40 o 
   0   1   6       14.04       44.87      2.24 o 
   1   1   6     5778.40     5842.12     54.16 o 
   2   1   6     5118.90     5842.20     47.39 o 
   3   1   6      547.48      677.53      7.18 o 
   4   1   6       14.86       20.03      2.34 o 
   5   1   6       16.52       49.96      2.67 o 
   6   1   6     2702.12     2915.22     39.42 o 
   7   1   6        3.84        6.13      2.38 o 
   8   1   6       12.58       15.96      3.86 o 
   9   1   6      263.51      233.91     16.06 o 
  10   1   6      134.96      162.03      9.23 o 
  11   1   6       12.24        9.20      7.78 o 
  12   1   6       40.45       40.23      9.77 o 
  13   1   6       34.77       43.99     10.11 o 
  14   1   6      357.03      359.30     15.33 o 
 -15   2   6      290.16      350.87     15.85 o 
 -14   2   6       90.94       84.41     10.53 o 
 -13   2   6       97.63      137.28     12.63 o 
 -12   2   6      424.40      384.89     10.06 o 
 -11   2   6       31.47       63.94      5.68 o 
 -10   2   6      269.62      266.69      9.34 o 
  -9   2   6     1539.11     1692.35     17.15 o 
  -8   2   6     2940.23     2866.89     26.16 o 
  -7   2   6      202.93      150.98      4.38 o 
  -6   2   6      372.83      348.77      5.76 o 
  -5   2   6       22.90       36.84      2.50 o 
  -4   2   6     6875.10     6979.92     58.37 o 
  -3   2   6     1416.17     1736.67     15.88 o 
  -2   2   6     1676.86     1857.03     16.67 o 
  -1   2   6      120.50      137.69      3.94 o 
   0   2   6     1394.00     1877.46     16.22 o 
   1   2   6      287.98      189.22      3.94 o 
   2   2   6        0.15       15.46     10.36 o 
   3   2   6     6598.44     6366.28     61.04 o 
   4   2   6      116.67      129.89      3.57 o 
   5   2   6      435.64      358.08      6.40 o 
   6   2   6       15.52       15.94      2.87 o 
   7   2   6      124.65      113.36      3.95 o 
   8   2   6      289.17      288.05      9.67 o 
   9   2   6      392.71      350.11     11.48 o 
  10   2   6      723.54      778.69     12.85 o 
  11   2   6        5.17       12.48      8.09 o 
  12   2   6        4.90       -6.97      8.26 o 
  13   2   6       16.97       44.26     13.31 o 
  14   2   6        0.00       -7.19     10.26 o 
 -15   3   6       89.27       93.69     11.90 o 
 -14   3   6       15.73       20.57      6.63 o 
 -13   3   6      148.38      152.32      8.06 o 
 -12   3   6      392.84      328.13     10.39 o 
 -11   3   6     1487.76     1383.98     18.83 o 
 -10   3   6       12.96        7.47      5.14 o 
  -9   3   6      207.73      198.66      5.40 o 
  -8   3   6      749.02      701.29      9.10 o 
  -7   3   6        0.28       17.94      2.90 o 
  -6   3   6     1401.94     1391.40     13.99 o 
  -5   3   6     3942.95     4389.85     43.64 o 
  -4   3   6      601.90      749.61     13.58 o 
  -3   3   6     3916.51     3978.59     47.82 o 
  -2   3   6       19.12       39.26      2.76 o 
  -1   3   6     8066.42     8640.90     82.59 o 
   0   3   6     2415.43     2508.28     22.18 o 
   1   3   6       63.35       15.93      2.08 o 
   2   3   6       56.70       98.24      3.39 o 
   3   3   6      141.03      149.00      4.73 o 
   4   3   6     3042.43     3125.80     31.58 o 
   5   3   6       76.15       68.62      3.13 o 
   6   3   6      179.58      122.79      6.40 o 
   7   3   6      856.43      715.83     10.89 o 
   8   3   6       11.44       16.87      4.81 o 
   9   3   6        3.48       10.34      5.73 o 
  10   3   6        0.24       -5.13      6.13 o 
  11   3   6        0.60        0.79      5.92 o 
  12   3   6      208.81      218.19     12.51 o 
  13   3   6       29.48       31.74     10.54 o 
 -14   4   6      411.33      374.83     23.71 o 
 -13   4   6      139.82      182.52      8.65 o 
 -12   4   6       78.39       73.08      8.93 o 
 -11   4   6      591.35      584.05     12.05 o 
 -10   4   6      315.77      306.19      9.44 o 
  -9   4   6        3.80       12.77      6.12 o 
  -8   4   6       62.85       62.87      3.72 o 
  -7   4   6      715.50      706.10     10.56 o 
  -6   4   6        0.42       12.06      9.02 o 
  -5   4   6        4.20        1.70      2.35 o 
  -4   4   6      138.92      197.00      5.73 o 
  -3   4   6      593.67      534.02     14.19 o 
  -2   4   6       15.82       18.29      3.21 o 
  -1   4   6      329.42      385.71      7.04 o 
   0   4   6      107.74      112.92      3.57 o 
   1   4   6      321.93      325.34     11.72 o 
   2   4   6      345.01      330.47      6.31 o 
   3   4   6     3486.98     3520.06     35.50 o 
   4   4   6      546.81      535.10      9.78 o 
   5   4   6     1959.51     1935.57     27.41 o 
   6   4   6      847.42      784.80     19.77 o 
   7   4   6        0.62        3.86      6.78 o 
   8   4   6       34.34       18.93      5.65 o 
   9   4   6       21.57       24.61      5.08 o 
  10   4   6        1.93        7.01      5.30 o 
  11   4   6        7.15       10.55      5.98 o 
  12   4   6       48.79       74.78      7.81 o 
  13   4   6        0.34        5.75      7.39 o 
 -14   5   6       10.06        6.46      7.79 o 
 -13   5   6        0.19       19.29      7.55 o 
 -12   5   6       33.99       42.10      7.22 o 
 -11   5   6       54.78       35.64      6.60 o 
 -10   5   6       76.12       83.38      6.75 o 
  -9   5   6      136.39      135.19      6.79 o 
  -8   5   6        5.92       14.10      3.15 o 
  -7   5   6       15.00       28.98      3.24 o 
  -6   5   6      163.73      223.30      9.91 o 
  -5   5   6       39.63       51.44      4.16 o 
  -4   5   6       71.60       80.72      4.53 o 
  -3   5   6      912.74     1078.80     14.05 o 
  -2   5   6      222.61      207.70      6.24 o 
  -1   5   6      157.65      116.12      4.81 o 
   0   5   6        2.05       -0.15      2.83 o 
   1   5   6     1600.10     1608.81     19.19 o 
   2   5   6       28.17       17.57      3.51 o 
   3   5   6       49.72       58.54      4.09 o 
   4   5   6      764.17      710.27     10.61 o 
   5   5   6      567.74      582.71      9.69 o 
   6   5   6       92.48       89.73      7.03 o 
   7   5   6       23.18       23.14      7.63 o 
   8   5   6       41.14       73.13      7.46 o 
   9   5   6       30.96       28.05      7.16 o 
  10   5   6      109.77      141.60      7.51 o 
  11   5   6       43.76       36.35      6.79 o 
  12   5   6       16.38       10.78      6.95 o 
 -13   6   6        6.89       -5.11      7.65 o 
 -12   6   6       25.51       29.32      7.50 o 
 -11   6   6      144.92      125.54      8.25 o 
 -10   6   6      112.71      115.17      7.62 o 
  -9   6   6       28.30       20.47      7.74 o 
  -8   6   6       30.26       21.39      7.47 o 
  -7   6   6      167.07      156.65      7.23 o 
  -6   6   6     1350.68     1319.52     17.10 o 
  -5   6   6       48.11       16.16      5.77 o 
  -4   6   6      111.82       79.12      5.05 o 
  -3   6   6       17.96        4.55      3.93 o 
  -2   6   6      147.17      121.07      8.83 o 
  -1   6   6       10.48       33.11      5.36 o 
   0   6   6      810.79      839.47     10.64 o 
   1   6   6     1569.89     1715.06     17.56 o 
   2   6   6       65.42       79.15      4.65 o 
   3   6   6      233.12      215.91      8.06 o 
   4   6   6      389.95      437.15      8.95 o 
   5   6   6       71.87       61.69      6.83 o 
   6   6   6       51.83       71.12      8.09 o 
   7   6   6      381.67      353.16     12.01 o 
   8   6   6       12.97       11.51      6.83 o 
   9   6   6       11.43       15.51     10.21 o 
  10   6   6        1.49       14.50     19.75 o 
  11   6   6       13.84       14.03      9.10 o 
 -11   7   6       83.85      119.81      8.74 o 
 -10   7   6       21.50       30.71      9.10 o 
  -9   7   6       91.66       76.47     12.58 o 
  -8   7   6      102.51       79.64      9.12 o 
  -7   7   6       38.43       42.00      8.09 o 
  -6   7   6       80.28       87.74      5.91 o 
  -5   7   6      181.47      170.80      6.86 o 
  -4   7   6        1.05       -3.83      5.96 o 
  -3   7   6       56.68       55.02      5.16 o 
  -2   7   6      220.07      212.32     10.67 o 
  -1   7   6        5.40        3.76      4.74 o 
   0   7   6       62.77       44.50      4.47 o 
   1   7   6      167.99      191.81      6.35 o 
   2   7   6      202.53      219.93      7.55 o 
   3   7   6       26.92       13.22      6.76 o 
   4   7   6      290.73      272.72     10.91 o 
   5   7   6      302.95      313.61     11.60 o 
   6   7   6      177.01      133.06     12.06 o 
   7   7   6        5.86        8.97     18.27 o 
   8   7   6      599.36      609.73     22.04 o 
   9   7   6        0.77       23.53     11.68 o 
  -9   8   6        5.22        6.46      9.30 o 
  -8   8   6       10.10       30.34      8.57 o 
  -7   8   6        9.24       10.93      8.60 o 
  -6   8   6       57.49       73.46      8.74 o 
  -5   8   6        8.28        8.13      5.71 o 
  -4   8   6       25.16       17.36      5.60 o 
  -3   8   6       56.45       37.29      5.94 o 
  -2   8   6      354.73      381.85     10.14 o 
  -1   8   6      145.46      141.52      7.12 o 
   0   8   6      157.00      144.48      7.19 o 
   1   8   6       17.74       11.37      5.54 o 
   2   8   6        0.35        5.35      6.52 o 
   3   8   6       12.81       13.89     10.35 o 
   4   8   6        1.94        7.61      9.44 o 
   5   8   6        3.67        0.79      9.44 o 
   6   8   6        8.01       18.92     11.64 o 
   7   8   6       47.75       27.73     11.89 o 
  -6   9   6        5.60       15.48      9.52 o 
  -5   9   6       55.30       60.82      9.98 o 
  -4   9   6        0.94       -0.97      6.88 o 
  -3   9   6        5.90        1.04      6.19 o 
  -2   9   6       15.65       12.79      6.40 o 
  -1   9   6       22.80       27.88      6.88 o 
   0   9   6       10.71       18.11      6.67 o 
   1   9   6        5.04       14.29      7.75 o 
   2   9   6       10.85        3.53      9.81 o 
   3   9   6       12.24        5.11     11.48 o 
   4   9   6        1.22        5.03     10.60 o 
 -15   0   7        1.66        1.79     13.93 o 
 -13   0   7      607.91      632.43     24.16 o 
 -11   0   7      210.98      205.42      8.88 o 
  -9   0   7     1574.89     1793.40     36.82 o 
  -7   0   7     3091.10     3318.61     41.81 o 
  -5   0   7      455.22      379.41     13.24 o 
  -3   0   7     2741.57     3279.06     39.97 o 
  -1   0   7     3926.53     4300.41     91.70 o 
   1   0   7     2444.28     2176.54     38.46 o 
   3   0   7     7009.49     6687.43    109.85 o 
   5   0   7     1955.71     2000.94     25.99 o 
   7   0   7        8.82       16.05      7.65 o 
   9   0   7        3.01        9.69      9.56 o 
  11   0   7      673.34      727.03     24.66 o 
  13   0   7        3.05       12.47     13.01 o 
 -16   1   7        0.49       -7.18     10.98 o 
 -15   1   7      282.31      313.29     14.36 o 
 -14   1   7       18.00       17.81     10.03 o 
 -13   1   7       62.99       78.79     15.52 o 
 -12   1   7       55.18       58.28      6.15 o 
 -11   1   7      894.14      839.94     11.08 o 
 -10   1   7     1291.39     1258.72     14.04 o 
  -9   1   7     2178.65     2260.28     21.71 o 
  -8   1   7      850.00      774.18      9.65 o 
  -7   1   7      134.41      142.84      7.42 o 
  -6   1   7      104.57      148.24      4.45 o 
  -5   1   7      122.68      143.64      4.01 o 
  -4   1   7      170.91      187.30      4.12 o 
  -3   1   7     6483.78     6600.60     55.14 o 
  -2   1   7     2456.31     3097.98     26.80 o 
  -1   1   7    11993.39    12551.62    118.50 o 
   0   1   7      430.85      477.14      6.70 o 
   1   1   7     3464.03     3419.06     31.32 o 
   2   1   7       35.27       56.29      2.54 o 
   3   1   7      503.18      604.87      6.83 o 
   4   1   7      376.38      350.03      5.20 o 
   5   1   7      402.45      311.64      9.35 o 
   6   1   7       68.56       69.25      3.28 o 
   7   1   7      373.98      436.58      6.63 o 
   8   1   7     1144.97     1046.57     14.15 o 
   9   1   7       79.52       58.54      5.03 o 
  10   1   7      120.39      107.06      8.40 o 
  11   1   7       27.55       40.35      8.69 o 
  12   1   7       23.83       28.19      9.22 o 
  13   1   7       35.87       53.95      9.79 o 
  14   1   7        9.57        5.71     10.61 o 
 -15   2   7       36.03       24.49     10.24 o 
 -14   2   7      249.53      265.73     18.69 o 
 -13   2   7      140.66      121.60      9.32 o 
 -12   2   7      430.29      489.96     12.40 o 
 -11   2   7     1610.89     1590.90     20.44 o 
 -10   2   7      185.55      214.14      6.15 o 
  -9   2   7       56.88       63.64      4.80 o 
  -8   2   7      288.86      230.80      9.09 o 
  -7   2   7     1459.29     1296.28     16.11 o 
  -6   2   7      272.30      245.30     10.22 o 
  -5   2   7     3793.10     4010.04     34.74 o 
  -4   2   7     1184.86     1030.31     10.63 o 
  -3   2   7      386.40      373.82      5.24 o 
  -2   2   7      403.01      422.80      6.75 o 
  -1   2   7      151.50      131.06      4.17 o 
   0   2   7     2375.88     2601.47     26.46 o 
   1   2   7     2455.99     2367.01     25.25 o 
   2   2   7      425.55      362.62      9.26 o 
   3   2   7       27.78       61.65      2.97 o 
   4   2   7      542.24      413.23      5.95 o 
   5   2   7      998.19     1023.03     13.23 o 
   6   2   7     2427.75     2230.35     20.08 o 
   7   2   7      175.16      162.15      7.70 o 
   8   2   7        8.41       12.20      4.93 o 
   9   2   7        5.68       14.80      4.78 o 
  10   2   7       49.43       54.99      5.56 o 
  11   2   7       68.28       66.60      8.74 o 
  12   2   7        0.01       16.32      9.45 o 
  13   2   7      147.86      186.84     24.66 o 
 -15   3   7        0.05       -2.56     12.20 o 
 -14   3   7       62.77       56.23      7.35 o 
 -13   3   7       81.90       68.67      6.90 o 
 -12   3   7      121.32      125.81      7.48 o 
 -11   3   7     1382.29     1156.84     16.94 o 
 -10   3   7      162.28      148.25      9.03 o 
  -9   3   7        0.20        7.74      3.28 o 
  -8   3   7     3246.68     3239.36     29.47 o 
  -7   3   7     2008.22     1957.95     19.00 o 
  -6   3   7      134.06      114.46      6.55 o 
  -5   3   7      827.01      843.79      9.87 o 
  -4   3   7        2.59       13.22      2.26 o 
  -3   3   7      613.27      625.90      9.01 o 
  -2   3   7       24.09       62.38      5.11 o 
  -1   3   7      368.71      341.67      8.95 o 
   0   3   7     1813.60     1684.00     22.90 o 
   1   3   7      434.39      476.12      6.16 o 
   2   3   7      440.04      372.46      6.30 o 
   3   3   7       73.50       78.46      3.62 o 
   4   3   7      183.43      184.14      5.80 o 
   5   3   7       31.97       57.41      3.60 o 
   6   3   7     1819.01     1791.82     17.03 o 
   7   3   7      156.63      185.15      6.71 o 
   8   3   7      146.54      162.70      6.37 o 
   9   3   7      192.93      196.85      7.09 o 
  10   3   7      539.87      567.26     10.79 o 
  11   3   7        4.63        3.31      5.66 o 
  12   3   7       37.03       24.38     12.62 o 
  13   3   7       60.36       63.85     11.13 o 
 -14   4   7      507.44      492.47     15.12 o 
 -13   4   7        0.75       -9.60      6.40 o 
 -12   4   7      501.06      526.73     12.27 o 
 -11   4   7      197.04      208.92      8.54 o 
 -10   4   7       20.69       20.87      5.61 o 
  -9   4   7        0.01       -3.95      5.68 o 
  -8   4   7        2.15       -1.43      3.44 o 
  -7   4   7      412.58      376.30      6.93 o 
  -6   4   7      300.54      286.20      6.96 o 
  -5   4   7       34.36       49.63      2.66 o 
  -4   4   7     1174.37     1293.99     15.65 o 
  -3   4   7     1169.29     1118.01     18.03 o 
  -2   4   7      500.77      556.62      8.90 o 
  -1   4   7     1099.32     1293.15     15.42 o 
   0   4   7      368.51      357.32      7.05 o 
   1   4   7     1012.27     1009.09     10.87 o 
   2   4   7      440.19      400.44      7.02 o 
   3   4   7       46.59       69.32      4.02 o 
   4   4   7     1382.81     1291.99     15.41 o 
   5   4   7      314.01      367.91      7.44 o 
   6   4   7        2.90       10.00      5.61 o 
   7   4   7       63.16       48.75     10.37 o 
   8   4   7       24.44       37.38      5.18 o 
   9   4   7      197.81      188.90      7.26 o 
  10   4   7       38.50       46.50      5.93 o 
  11   4   7        2.50       10.37      5.96 o 
  12   4   7      150.96      149.01      8.76 o 
 -13   5   7        4.17        2.13      7.00 o 
 -12   5   7      219.58      214.05      9.11 o 
 -11   5   7      464.01      437.48     11.55 o 
 -10   5   7      354.57      382.63     10.63 o 
  -9   5   7       24.73       26.79      5.76 o 
  -8   5   7      355.56      387.70      8.64 o 
  -7   5   7       11.44       13.68      7.33 o 
  -6   5   7      360.87      382.37     10.90 o 
  -5   5   7       92.07       73.90      4.68 o 
  -4   5   7       16.69       21.09      3.99 o 
  -3   5   7      380.16      382.86      8.14 o 
  -2   5   7      153.49      151.61      7.00 o 
  -1   5   7      302.71      265.10      7.19 o 
   0   5   7        0.02        1.93      2.86 o 
   1   5   7       92.32       82.53      4.05 o 
   2   5   7      384.05      364.15      7.28 o 
   3   5   7      333.61      400.07     10.86 o 
   4   5   7       10.00       15.28      3.99 o 
   5   5   7      281.92      257.76     10.08 o 
   6   5   7      230.49      176.71      8.17 o 
   7   5   7        0.02       15.12      6.27 o 
   8   5   7      455.44      427.53     12.64 o 
   9   5   7      229.25      271.34     11.82 o 
  10   5   7       32.12       38.07      7.95 o 
  11   5   7       21.56       36.15      6.88 o 
 -12   6   7      121.87      113.08      8.54 o 
 -11   6   7        1.57       -2.57      8.15 o 
 -10   6   7      114.97      111.17      7.35 o 
  -9   6   7       97.12       81.21      8.33 o 
  -8   6   7        2.93       -2.31      6.65 o 
  -7   6   7       45.46       42.51      7.22 o 
  -6   6   7       12.80       14.23      7.12 o 
  -5   6   7      242.96      218.24      7.43 o 
  -4   6   7       57.38      100.58      9.49 o 
  -3   6   7      173.21      157.35      6.40 o 
  -2   6   7      152.25      177.25      6.61 o 
  -1   6   7      227.73      207.73      7.16 o 
   0   6   7       15.75       25.35      3.74 o 
   1   6   7        3.40       -4.10      3.47 o 
   2   6   7      278.90      242.32      7.90 o 
   3   6   7      568.97      579.24     20.81 o 
   4   6   7       37.89       32.59      6.35 o 
   5   6   7       13.17        6.08      6.36 o 
   6   6   7      180.65      208.91     10.19 o 
   7   6   7      105.04      103.82      8.42 o 
   8   6   7       57.73       68.90      8.28 o 
   9   6   7        0.68       -6.61      9.69 o 
  10   6   7       27.61       20.54     10.39 o 
 -11   7   7       23.75       39.52      7.88 o 
 -10   7   7        3.66       -6.82     11.60 o 
  -9   7   7        0.46       10.34      8.51 o 
  -8   7   7        6.58        0.75      8.57 o 
  -7   7   7       44.50       34.83     11.48 o 
  -6   7   7        0.29       -2.33      4.87 o 
  -5   7   7       36.12       49.20      5.60 o 
  -4   7   7       94.10       95.67      6.25 o 
  -3   7   7      140.50      121.38      9.91 o 
  -2   7   7      204.73      174.20      6.90 o 
  -1   7   7        0.39        2.62      6.41 o 
   0   7   7      136.23      125.62      6.40 o 
   1   7   7      294.42      270.92      8.65 o 
   2   7   7      262.80      255.31      9.60 o 
   3   7   7       59.27       73.73     11.91 o 
   4   7   7       20.68       12.93      8.48 o 
   5   7   7       26.34       32.72      9.31 o 
   6   7   7        2.00        0.79      9.94 o 
   7   7   7        4.05       -3.28     10.02 o 
   8   7   7        6.78       -8.57     10.52 o 
   9   7   7       36.82       38.09     10.56 o 
  -9   8   7       29.20        9.91      9.75 o 
  -8   8   7       17.15       13.92      9.01 o 
  -7   8   7       10.81        7.54      8.70 o 
  -6   8   7       52.16       33.23      8.82 o 
  -5   8   7        9.58        9.02      5.75 o 
  -4   8   7       83.64       76.54     10.84 o 
  -3   8   7      286.53      269.70      9.57 o 
  -2   8   7       30.01       38.52      6.11 o 
  -1   8   7       75.80       95.68      6.82 o 
   0   8   7        0.57        8.66      5.62 o 
   1   8   7        3.42        6.12      6.28 o 
   2   8   7       79.30       53.92      7.26 o 
   3   8   7       13.83       21.08      9.48 o 
   4   8   7       96.55      128.19     12.06 o 
   5   8   7       36.98       17.55      9.77 o 
   6   8   7       20.50       40.58     12.06 o 
   7   8   7       12.57       12.31     10.60 o 
  -6   9   7       42.35       66.18     10.48 o 
  -5   9   7       58.08       57.15      7.09 o 
  -4   9   7       11.00       17.67     10.32 o 
  -3   9   7       67.73       77.33      7.27 o 
  -2   9   7       10.90       11.41      7.01 o 
  -1   9   7       63.69       59.13      7.16 o 
   0   9   7        9.45       15.18      6.62 o 
   1   9   7       27.14       40.26      8.04 o 
   2   9   7       81.02       96.55     13.22 o 
   3   9   7       16.66        4.66     11.73 o 
   4   9   7       32.31       12.60     12.60 o 
 -16   0   8       60.53       72.43     16.72 o 
 -14   0   8      186.90      200.71     16.88 o 
 -12   0   8       75.27       97.27     11.21 o 
 -10   0   8     5590.29     5841.74    106.36 o 
  -8   0   8      574.57      689.69     30.35 o 
  -6   0   8      345.27      312.48     18.86 o 
  -4   0   8    12046.99    14483.53    168.48 o 
  -2   0   8     1120.71     1097.85     14.99 o 
   0   0   8      164.66      155.55      7.07 o 
   2   0   8    10546.15    11014.86    121.62 o 
   4   0   8       94.95       51.27      4.86 o 
   6   0   8     1217.85     1162.82     18.05 o 
   8   0   8     1059.33     1040.95     16.61 o 
  10   0   8     2551.94     2614.88     53.47 o 
  12   0   8        1.63      -13.76     12.56 o 
 -16   1   8      196.13      213.09     13.68 o 
 -15   1   8        0.77       -5.73      9.86 o 
 -14   1   8      398.07      359.34     18.17 o 
 -13   1   8      144.05      127.89     11.30 o 
 -12   1   8      123.21      145.50     11.55 o 
 -11   1   8        0.31        6.29      4.20 o 
 -10   1   8        3.92        7.46      3.87 o 
  -9   1   8      908.40      919.07     11.45 o 
  -8   1   8     1246.42     1110.34     12.55 o 
  -7   1   8      948.22      927.99     10.82 o 
  -6   1   8     1205.71     1062.56     11.43 o 
  -5   1   8      564.94      494.78      6.79 o 
  -4   1   8      829.70      810.46      8.91 o 
  -3   1   8        6.99       -2.71      1.81 o 
  -2   1   8     4619.38     4780.87     46.74 o 
  -1   1   8       97.00      100.53      4.42 o 
   0   1   8     6546.30     6610.40     68.32 o 
   1   1   8     1078.79     1184.00     21.15 o 
   2   1   8     1560.26     1394.80     12.83 o 
   3   1   8      110.60       72.11      5.85 o 
   4   1   8       81.17       95.12      3.25 o 
   5   1   8       39.44       29.61      2.63 o 
   6   1   8     1151.73     1082.73     13.04 o 
   7   1   8       40.27       51.16      3.28 o 
   8   1   8      293.11      250.21      7.39 o 
   9   1   8       15.47       11.11      4.59 o 
  10   1   8        2.68       -3.72      7.46 o 
  11   1   8      352.58      379.40     14.20 o 
  12   1   8        0.55       -8.01      8.61 o 
  13   1   8       88.78       74.81     10.22 o 
 -15   2   8       16.98       26.79     10.45 o 
 -14   2   8        4.01       -0.58      8.94 o 
 -13   2   8       21.22       14.91      6.49 o 
 -12   2   8      506.89      501.12     11.46 o 
 -11   2   8      128.71      123.89     14.41 o 
 -10   2   8        9.49       30.42     13.37 o 
  -9   2   8      107.22      126.13      4.72 o 
  -8   2   8     3406.33     3301.32     29.96 o 
  -7   2   8     2513.23     2624.12     24.27 o 
  -6   2   8     3407.07     3673.96     32.42 o 
  -5   2   8     2286.10     2435.98     22.22 o 
  -4   2   8       81.39      131.73      4.00 o 
  -3   2   8     1823.69     1860.89     17.90 o 
  -2   2   8      140.80      141.92      4.57 o 
  -1   2   8     1007.07     1085.78     12.83 o 
   0   2   8     3530.07     3836.95     38.18 o 
   1   2   8      351.30      349.40      5.55 o 
   2   2   8     2471.24     2509.32     25.62 o 
   3   2   8      267.74      308.40      5.94 o 
   4   2   8     2300.92     2220.27     19.92 o 
   5   2   8        0.27        0.26      2.64 o 
   6   2   8      819.28      823.50     11.82 o 
   7   2   8      150.76      167.87      4.74 o 
   8   2   8      951.55     1029.74     33.64 o 
   9   2   8       31.35       14.84      5.00 o 
  10   2   8       87.83       68.21      6.09 o 
  11   2   8       90.68       69.41      9.74 o 
  12   2   8      253.86      256.78     12.41 o 
  13   2   8       21.64       18.63     10.73 o 
 -15   3   8        6.76      -14.31     10.55 o 
 -14   3   8      614.22      574.02     13.34 o 
 -13   3   8       90.77       92.88      7.32 o 
 -12   3   8       11.66        7.05      6.07 o 
 -11   3   8     1011.07      974.08     15.38 o 
 -10   3   8      209.58      173.44      5.53 o 
  -9   3   8      741.44      706.32      9.81 o 
  -8   3   8       98.59       93.77      4.29 o 
  -7   3   8     2105.81     2018.74     19.58 o 
  -6   3   8        0.28        2.52      2.99 o 
  -5   3   8      478.24      405.41      6.36 o 
  -4   3   8     2582.54     2829.44     25.40 o 
  -3   3   8      299.99      280.76      4.93 o 
  -2   3   8      211.95      263.52      5.98 o 
  -1   3   8     1697.38     1916.33     20.89 o 
   0   3   8       56.42       60.24      3.42 o 
   1   3   8       58.62       90.31      3.38 o 
   2   3   8      602.26      695.09     12.44 o 
   3   3   8       11.15       20.65      5.14 o 
   4   3   8       49.94       41.75      3.53 o 
   5   3   8       87.12       86.33      4.17 o 
   6   3   8      659.93      640.34     10.23 o 
   7   3   8      553.95      604.68     12.43 o 
   8   3   8      142.00      114.42      5.78 o 
   9   3   8       94.84      146.08      6.14 o 
  10   3   8       49.80       39.87      5.71 o 
  11   3   8       25.34       56.62      7.21 o 
  12   3   8        0.03       -3.39      7.17 o 
 -14   4   8      598.88      625.84     14.57 o 
 -13   4   8       57.17       59.21      7.54 o 
 -12   4   8       14.26        9.38      8.82 o 
 -11   4   8       95.91       98.21     11.24 o 
 -10   4   8      112.76       95.10      6.26 o 
  -9   4   8       15.34       27.61      3.98 o 
  -8   4   8       30.91       18.08      3.65 o 
  -7   4   8      553.14      555.02     10.35 o 
  -6   4   8      136.36      115.31      4.16 o 
  -5   4   8     2885.01     3028.99     33.28 o 
  -4   4   8      115.97      123.26      5.56 o 
  -3   4   8     1162.02     1113.84     17.04 o 
  -2   4   8       15.87        9.17      3.28 o 
  -1   4   8      290.83      295.67      7.50 o 
   0   4   8     1362.26     1447.45     14.28 o 
   1   4   8        1.19        6.14      2.59 o 
   2   4   8     1362.79     1448.50     21.30 o 
   3   4   8       47.42       29.33      3.60 o 
   4   4   8       12.33       16.20      5.45 o 
   5   4   8        1.99       -4.63      4.92 o 
   6   4   8       50.97       44.72      6.16 o 
   7   4   8       83.19      107.18      7.38 o 
   8   4   8        9.27        4.46      4.96 o 
   9   4   8      139.65       94.25      9.64 o 
  10   4   8        2.90        3.00      5.77 o 
  11   4   8       30.67       38.94      6.57 o 
  12   4   8       34.44       30.82      7.61 o 
 -13   5   8       10.50        7.48      8.04 o 
 -12   5   8       31.69       31.56      7.05 o 
 -11   5   8      262.32      224.17      9.47 o 
 -10   5   8      904.19      899.79     15.14 o 
  -9   5   8      343.52      349.66     10.71 o 
  -8   5   8        1.25        5.11      3.86 o 
  -7   5   8     1232.98     1189.01     17.80 o 
  -6   5   8      305.36      294.84      8.17 o 
  -5   5   8      449.55      397.22      8.77 o 
  -4   5   8      443.94      445.29      8.84 o 
  -3   5   8      423.47      470.58      9.11 o 
  -2   5   8      101.22      137.93      5.92 o 
  -1   5   8       79.74       97.72      4.80 o 
   0   5   8      831.04      829.31     10.07 o 
   1   5   8      519.48      513.05      8.08 o 
   2   5   8      172.07      147.40      5.55 o 
   3   5   8      464.15      413.65      8.08 o 
   4   5   8      149.57      166.31      5.99 o 
   5   5   8      271.68      204.90      9.27 o 
   6   5   8      109.36       78.79      7.13 o 
   7   5   8       24.86       30.38      6.82 o 
   8   5   8        0.04       -1.32      7.21 o 
   9   5   8       40.09       32.43      9.65 o 
  10   5   8       53.18       47.69     10.31 o 
  11   5   8       49.23       49.48     10.94 o 
 -12   6   8      225.29      259.58     15.12 o 
 -11   6   8       58.19       52.18      8.70 o 
 -10   6   8        0.27        3.36      6.32 o 
  -9   6   8       36.20       37.85      7.05 o 
  -8   6   8       76.69       97.23      8.37 o 
  -7   6   8        8.48       16.89      4.86 o 
  -6   6   8        0.87        8.20      4.62 o 
  -5   6   8      116.07      118.60      5.83 o 
  -4   6   8        0.35        0.47      4.47 o 
  -3   6   8      133.66      128.07      6.10 o 
  -2   6   8       76.10       75.03      5.41 o 
  -1   6   8        7.81        3.91      4.50 o 
   0   6   8       45.02       58.16      5.22 o 
   1   6   8        0.41        1.46      4.33 o 
   2   6   8      461.43      481.20     11.25 o 
   3   6   8       55.90       82.27      6.31 o 
   4   6   8      381.80      401.59     10.62 o 
   5   6   8      148.56      129.69     11.31 o 
   6   6   8       10.72       18.88      9.31 o 
   7   6   8        8.95        9.60      9.56 o 
   8   6   8      128.23       99.71     11.56 o 
   9   6   8       46.93       49.69     11.06 o 
  10   6   8       25.24       30.94     11.19 o 
 -11   7   8       28.91       33.55      9.96 o 
 -10   7   8       68.13       81.92     10.28 o 
  -9   7   8       40.74       45.79      9.35 o 
  -8   7   8       76.07       76.00      9.43 o 
  -7   7   8       13.89        3.94      5.58 o 
  -6   7   8        9.13       10.16      5.47 o 
  -5   7   8        0.00       -0.37      5.11 o 
  -4   7   8      104.78      107.34      7.79 o 
  -3   7   8       16.38       17.68      5.36 o 
  -2   7   8      141.88      134.49      6.76 o 
  -1   7   8       62.84       80.55      6.07 o 
   0   7   8      172.50      176.57      7.21 o 
   1   7   8        4.48        0.61      5.09 o 
   2   7   8      217.16      225.24     15.55 o 
   3   7   8      289.43      257.12      9.68 o 
   4   7   8       14.70       16.67      9.02 o 
   5   7   8      170.03      155.76     13.26 o 
   6   7   8        1.46        1.58     10.23 o 
   7   7   8        4.13        1.25     10.52 o 
   8   7   8        1.38        2.54      9.60 o 
  -8   8   8        5.22       -0.46      9.07 o 
  -7   8   8       66.23       60.99      9.64 o 
  -6   8   8        7.22       -8.85      5.90 o 
  -5   8   8       52.03       44.56      6.52 o 
  -4   8   8       30.26       43.93      7.45 o 
  -3   8   8       44.73       35.00      6.17 o 
  -2   8   8       16.94       17.28      5.94 o 
  -1   8   8      185.00      167.16      7.76 o 
   0   8   8       15.27       21.61      8.80 o 
   1   8   8       32.22       30.06      7.26 o 
   2   8   8       69.80       83.09     16.28 o 
   3   8   8        9.36       -8.48     10.06 o 
   4   8   8       59.49       80.08     12.85 o 
   5   8   8       43.40       62.33     12.39 o 
   6   8   8       12.93       12.06     11.60 o 
  -5   9   8        8.04        3.67      6.88 o 
  -4   9   8      109.62      105.93      9.89 o 
  -3   9   8        0.11       -3.24      6.60 o 
  -2   9   8        6.96       12.93      7.00 o 
  -1   9   8       10.86       13.74      6.70 o 
   0   9   8       16.81       10.40      6.89 o 
   1   9   8        1.47       -2.94      7.05 o 
   2   9   8        6.79        2.16     11.64 o 
 -15   0   9       63.74       77.55     16.80 o 
 -13   0   9      978.50      959.96     29.06 o 
 -11   0   9     2509.54     2539.97     57.53 o 
  -9   0   9      514.90      506.73     25.72 o 
  -7   0   9        4.98       12.93      7.69 o 
  -5   0   9     3009.89     3010.83     47.88 o 
  -3   0   9     3599.46     3516.66     56.34 o 
  -1   0   9      884.26      947.55     14.68 o 
   1   0   9     2422.14     2923.57     51.39 o 
   3   0   9      601.37      573.84      9.75 o 
   5   0   9     3533.88     3374.09     42.13 o 
   7   0   9       16.05       29.61      4.67 o 
   9   0   9       17.54        6.61      9.90 o 
  11   0   9      240.21      236.80     16.09 o 
  13   0   9      189.93      190.35     18.00 o 
 -15   1   9       99.61      106.38     11.96 o 
 -14   1   9        7.13        8.48     10.17 o 
 -13   1   9       45.66       42.06      6.66 o 
 -12   1   9        0.00       -1.51      5.73 o 
 -11   1   9       19.63       23.75      4.40 o 
 -10   1   9      252.28      306.32      7.78 o 
  -9   1   9     1008.09      930.43     11.65 o 
  -8   1   9       95.86       94.97      5.40 o 
  -7   1   9     1842.67     1696.66     19.30 o 
  -6   1   9       65.61       50.27      3.71 o 
  -5   1   9     2255.40     2150.22     19.98 o 
  -4   1   9     1870.34     2184.40     19.99 o 
  -3   1   9     4276.22     4633.05     39.50 o 
  -2   1   9     1798.67     1942.01     20.71 o 
  -1   1   9      278.38      276.68      5.40 o 
   0   1   9      651.98      612.61     13.83 o 
   1   1   9       48.69       22.59      5.23 o 
   2   1   9     2190.47     2118.53     18.63 o 
   3   1   9      390.83      347.26      7.47 o 
   4   1   9        3.73        0.79      2.58 o 
   5   1   9        0.33        5.29      2.69 o 
   6   1   9       19.02       38.57      3.18 o 
   7   1   9     1128.05     1073.28     13.99 o 
   8   1   9      315.35      357.08      9.21 o 
   9   1   9      858.53      916.32     14.25 o 
  10   1   9      167.17      150.13      9.02 o 
  11   1   9        0.27      -11.85      7.90 o 
  12   1   9      112.77      137.88     10.83 o 
  13   1   9       92.68      109.62     11.70 o 
 -15   2   9      107.30      104.04     18.23 o 
 -14   2   9       45.65       48.47      7.46 o 
 -13   2   9      216.66      200.78     10.11 o 
 -12   2   9       92.27       98.32      6.92 o 
 -11   2   9      721.56      669.46     10.19 o 
 -10   2   9       19.67       23.28      4.15 o 
  -9   2   9      583.98      572.30      8.99 o 
  -8   2   9      284.04      337.91      7.03 o 
  -7   2   9        2.68        4.39      3.14 o 
  -6   2   9       43.61       61.22      3.76 o 
  -5   2   9      510.27      499.53      7.11 o 
  -4   2   9     2695.80     2861.64     34.32 o 
  -3   2   9       73.89       55.54      4.45 o 
  -2   2   9     1124.18     1266.70     14.85 o 
  -1   2   9      599.64      669.41      9.63 o 
   0   2   9      988.54     1120.22     13.40 o 
   1   2   9      197.88      194.26      4.58 o 
   2   2   9     1334.12     1369.15     12.81 o 
   3   2   9     3929.57     4291.96     42.51 o 
   4   2   9        1.38        8.92      3.20 o 
   5   2   9       96.98       83.56      3.93 o 
   6   2   9      194.24      159.87      5.61 o 
   7   2   9      140.56      155.67      5.89 o 
   8   2   9        0.20        2.17      4.24 o 
   9   2   9        0.49       -2.21      4.21 o 
  10   2   9       68.64       68.86      8.70 o 
  11   2   9       65.17       72.09      9.16 o 
  12   2   9       52.61       54.39     10.44 o 
 -15   3   9       49.72       35.17     10.74 o 
 -14   3   9      283.80      327.36     11.67 o 
 -13   3   9      180.29      177.75      8.71 o 
 -12   3   9       71.23       81.68      7.17 o 
 -11   3   9        2.72       -1.56      5.54 o 
 -10   3   9      143.49      162.04      5.73 o 
  -9   3   9      155.95      169.59      5.62 o 
  -8   3   9      389.89      415.30      7.61 o 
  -7   3   9     1524.06     1540.27     15.94 o 
  -6   3   9       27.93       23.55      3.22 o 
  -5   3   9      324.48      347.18      6.21 o 
  -4   3   9      260.86      287.32      6.54 o 
  -3   3   9       69.72       95.94      4.07 o 
  -2   3   9     1873.52     1942.53     25.22 o 
  -1   3   9     2826.10     3239.26     33.29 o 
   0   3   9     1224.35     1133.89     13.94 o 
   1   3   9       52.35       53.78      2.88 o 
   2   3   9     2117.75     2086.35     22.11 o 
   3   3   9        6.87        2.69      3.48 o 
   4   3   9      128.71      121.63      4.72 o 
   5   3   9     1098.79     1018.14     13.12 o 
   6   3   9        9.79        7.81      3.60 o 
   7   3   9       14.50       13.72      4.63 o 
   8   3   9        0.79        3.86      5.64 o 
   9   3   9      125.64       97.49      6.01 o 
  10   3   9       94.72      138.44      6.95 o 
  11   3   9        6.49        9.87      6.53 o 
  12   3   9       61.32      111.87      8.46 o 
 -14   4   9       28.36       20.12      7.97 o 
 -13   4   9       11.61       15.90      7.19 o 
 -12   4   9      112.62      134.74     11.13 o 
 -11   4   9      252.54      216.76      9.06 o 
 -10   4   9       36.52       47.00      7.25 o 
  -9   4   9       99.82      101.70      5.78 o 
  -8   4   9       36.12       63.29      4.32 o 
  -7   4   9     1119.49     1103.27     13.06 o 
  -6   4   9     1013.88     1061.13     12.30 o 
  -5   4   9      241.47      262.66      5.99 o 
  -4   4   9     1238.10     1217.83     12.95 o 
  -3   4   9     1761.65     1902.92     21.64 o 
  -2   4   9      886.15      864.61     12.14 o 
  -1   4   9      304.43      331.15      7.28 o 
   0   4   9      251.11      219.51      6.26 o 
   1   4   9       23.66       26.71      3.09 o 
   2   4   9      121.51      112.52      4.31 o 
   3   4   9       72.41       88.91      5.19 o 
   4   4   9      203.49      204.09      7.07 o 
   5   4   9      164.55      181.91      6.01 o 
   6   4   9      633.43      590.10     15.93 o 
   7   4   9       33.20       47.62      6.62 o 
   8   4   9      116.30      101.71     12.20 o 
   9   4   9      330.32      355.60      9.59 o 
  10   4   9       90.05       55.57      7.39 o 
  11   4   9       62.64       94.71     18.54 o 
 -13   5   9      150.18      164.59     16.44 o 
 -12   5   9      263.97      242.14      9.82 o 
 -11   5   9      113.02      111.54      7.63 o 
 -10   5   9       53.44       37.41      6.51 o 
  -9   5   9        0.14        7.70      6.40 o 
  -8   5   9      157.68      133.80      5.21 o 
  -7   5   9      203.07      195.17      6.24 o 
  -6   5   9      103.88       71.66      4.22 o 
  -5   5   9       27.70       10.95      4.93 o 
  -4   5   9       17.28        1.99      5.90 o 
  -3   5   9      228.28      266.82     14.79 o 
  -2   5   9      123.41      142.97      7.75 o 
  -1   5   9      592.08      632.23     10.78 o 
   0   5   9     1016.02     1017.92     14.00 o 
   1   5   9      300.77      280.51      7.73 o 
   2   5   9       13.69       15.38      4.86 o 
   3   5   9       60.72       76.13      5.70 o 
   4   5   9        0.62       -3.97      8.50 o 
   5   5   9      327.51      323.41     15.14 o 
   6   5   9       19.38       18.50      7.65 o 
   7   5   9        0.84       10.64      8.61 o 
   8   5   9        4.76       23.66      9.23 o 
   9   5   9       69.87       91.06     11.19 o 
  10   5   9        1.34        8.98      9.56 o 
 -12   6   9        0.02        0.70     12.66 o 
 -11   6   9       59.03       64.66     12.83 o 
 -10   6   9        1.06       -4.35      8.37 o 
  -9   6   9        4.67       23.37      8.28 o 
  -8   6   9       46.98       60.59      8.47 o 
  -7   6   9       45.03       58.85      8.17 o 
  -6   6   9      223.86      231.70     10.19 o 
  -5   6   9      261.64      271.81     11.35 o 
  -4   6   9      220.60      192.66      8.42 o 
  -3   6   9       84.46       75.99      5.64 o 
  -2   6   9      163.58      114.93      6.04 o 
  -1   6   9      509.12      511.26     10.18 o 
   0   6   9        0.33        1.44      4.69 o 
   1   6   9      233.74      219.97     10.60 o 
   2   6   9       53.24       37.09      5.81 o 
   3   6   9        0.65       -2.87      6.47 o 
   4   6   9      554.84      560.21     19.50 o 
   5   6   9      353.07      396.38     16.42 o 
   6   6   9       31.57       32.39      9.02 o 
   7   6   9        1.44        2.12      9.85 o 
   8   6   9       12.16        6.40     10.10 o 
   9   6   9       80.39       71.56     12.02 o 
 -10   7   9      151.04      148.98     11.40 o 
  -9   7   9      169.12      183.77     12.20 o 
  -8   7   9       10.27        4.34      8.39 o 
  -7   7   9        0.98        5.96      5.42 o 
  -6   7   9       23.89       14.19      5.38 o 
  -5   7   9      119.63      122.18      6.74 o 
  -4   7   9       95.12      118.45      9.96 o 
  -3   7   9        2.24        9.39      5.48 o 
  -2   7   9        0.66        4.59      5.30 o 
  -1   7   9       67.18       66.61      6.08 o 
   0   7   9        0.43       -4.00     10.33 o 
   1   7   9       83.80       93.93      7.68 o 
   2   7   9       45.08       63.95      6.52 o 
   3   7   9       83.87      103.74     12.06 o 
   4   7   9       84.66       90.98     11.93 o 
   5   7   9       46.89       39.21     11.06 o 
   6   7   9       43.21       44.37     11.43 o 
   7   7   9      114.12      122.70     13.51 o 
   8   7   9        3.20        4.91     11.35 o 
  -8   8   9       19.99       22.12      9.82 o 
  -7   8   9       51.43       65.90      9.50 o 
  -6   8   9       17.73       11.04      8.32 o 
  -5   8   9       38.99       26.53      6.81 o 
  -4   8   9       88.15       71.73      6.92 o 
  -3   8   9       13.82        6.65      6.11 o 
  -2   8   9       85.13      118.25      7.40 o 
  -1   8   9        6.21        6.15      7.02 o 
   0   8   9       31.68       22.09      6.30 o 
   1   8   9       19.43       22.85     12.49 o 
   2   8   9        5.97       -0.38      7.02 o 
   3   8   9       38.19       42.91     12.02 o 
   4   8   9        6.57        3.37     11.48 o 
   5   8   9        5.92       15.63     10.69 o 
  -4   9   9       43.83       32.86      7.29 o 
  -3   9   9        0.24        7.10      7.24 o 
  -2   9   9        1.23        3.84      6.91 o 
  -1   9   9       66.80       61.68      7.59 o 
   0   9   9        7.94       21.33      7.93 o 
   1   9   9        0.55       -8.78      7.74 o 
 -14   0  10       59.98       73.51     14.39 o 
 -12   0  10      141.73      150.91     10.19 o 
 -10   0  10      526.96      496.77     12.44 o 
  -8   0  10       17.74       22.56     12.54 o 
  -6   0  10       77.40       65.28      4.86 o 
  -4   0  10     4693.78     4752.45     57.73 o 
  -2   0  10     8468.00     9095.21    106.85 o 
   0   0  10       85.75      100.04      6.44 o 
   2   0  10      180.85       87.94      6.78 o 
   4   0  10       52.61       25.21      5.36 o 
   6   0  10      279.47      336.81      9.04 o 
   8   0  10        1.10        1.55      5.11 o 
  10   0  10      325.65      282.37     18.05 o 
  12   0  10       30.15       14.39     12.60 o 
 -15   1  10       58.44       87.63     11.34 o 
 -14   1  10        2.17       -5.24      9.27 o 
 -13   1  10       21.90       26.18      6.58 o 
 -12   1  10      405.90      363.61      8.59 o 
 -11   1  10        1.21        3.45      4.40 o 
 -10   1  10     1384.08     1349.00     15.51 o 
  -9   1  10      354.31      327.97     10.07 o 
  -8   1  10     4465.32     4449.79     39.45 o 
  -7   1  10        5.97       18.45      3.56 o 
  -6   1  10     3656.60     3788.64     33.61 o 
  -5   1  10      340.18      280.80      5.66 o 
  -4   1  10      538.61      603.66      7.56 o 
  -3   1  10       76.61       86.80      3.01 o 
  -2   1  10      163.52      165.47      5.69 o 
  -1   1  10      493.65      486.56     10.93 o 
   0   1  10      218.56      147.90      6.11 o 
   1   1  10      130.69      204.00      4.69 o 
   2   1  10      856.80      829.05      8.89 o 
   3   1  10      188.79      131.58      3.98 o 
   4   1  10       22.71       33.62      3.38 o 
   5   1  10      587.99      530.73      7.46 o 
   6   1  10        1.01        5.51      3.59 o 
   7   1  10      549.20      487.90      8.91 o 
   8   1  10       86.74       72.14      5.33 o 
   9   1  10       11.45       13.09      7.34 o 
  10   1  10       68.22       89.86      8.72 o 
  11   1  10        2.69       -3.87      8.83 o 
  12   1  10      213.58      271.81     13.30 o 
 -15   2  10       39.48       22.70     10.54 o 
 -14   2  10      159.23      153.31      8.89 o 
 -13   2  10      395.56      381.41     11.46 o 
 -12   2  10      105.61      110.57     10.27 o 
 -11   2  10      357.29      383.14      8.54 o 
 -10   2  10      525.16      505.33     10.68 o 
  -9   2  10     1874.78     1857.33     19.16 o 
  -8   2  10       74.61       78.79      4.28 o 
  -7   2  10        3.81        6.86      4.06 o 
  -6   2  10      317.64      283.29     10.48 o 
  -5   2  10      229.03      249.58      7.14 o 
  -4   2  10     1566.67     1534.61     16.02 o 
  -3   2  10     1168.31     1191.78     14.47 o 
  -2   2  10     1232.80     1228.37     14.78 o 
  -1   2  10       11.87        8.59      6.12 o 
   0   2  10      174.92      217.12      5.61 o 
   1   2  10      200.19      184.09      9.73 o 
   2   2  10        3.05        5.42      2.34 o 
   3   2  10      611.35      634.73      9.35 o 
   4   2  10        1.42        1.87      3.28 o 
   5   2  10       32.08       21.60      3.73 o 
   6   2  10       94.54       92.56      6.02 o 
   7   2  10      309.90      296.16      8.08 o 
   8   2  10        0.17       10.03      4.53 o 
   9   2  10        4.72       11.27      4.41 o 
  10   2  10      209.95      202.32      8.24 o 
  11   2  10       65.30       81.34      7.45 o 
  12   2  10        1.58        8.72      7.09 o 
 -14   3  10       81.31       97.44     11.43 o 
 -13   3  10       97.56      111.16     17.56 o 
 -12   3  10       70.86       61.35      9.08 o 
 -11   3  10        1.76        2.20      5.68 o 
 -10   3  10      112.57       81.25      4.90 o 
  -9   3  10        0.04        1.61      3.90 o 
  -8   3  10      566.28      480.09      8.15 o 
  -7   3  10      316.23      318.09      6.67 o 
  -6   3  10      793.68      786.01      9.97 o 
  -5   3  10      282.59      284.46      5.98 o 
  -4   3  10       21.95       24.59      3.11 o 
  -3   3  10      193.93      232.30      6.63 o 
  -2   3  10      146.38      132.89      5.00 o 
  -1   3  10     2175.71     2107.34     23.20 o 
   0   3  10      212.35      219.88      6.22 o 
   1   3  10      438.10      318.91      8.35 o 
   2   3  10      516.55      541.95      7.87 o 
   3   3  10     1447.70     1373.83     16.09 o 
   4   3  10        5.26        5.56      3.69 o 
   5   3  10       85.44       81.76      4.53 o 
   6   3  10      153.71      121.74      6.90 o 
   7   3  10      101.87      101.70      7.15 o 
   8   3  10      176.49      210.52      7.49 o 
   9   3  10       63.54       68.26      6.34 o 
  10   3  10       76.96       72.54      6.29 o 
  11   3  10       24.81       23.19      8.27 o 
 -14   4  10       62.06       51.32      8.41 o 
 -13   4  10      194.60      246.82      9.76 o 
 -12   4  10      136.60      112.33      7.73 o 
 -11   4  10      689.06      669.10     13.18 o 
 -10   4  10      110.74      102.43      6.63 o 
  -9   4  10      175.40      195.06      6.24 o 
  -8   4  10       25.15       20.93      4.09 o 
  -7   4  10      459.64      436.03      9.39 o 
  -6   4  10      225.22      208.63      5.97 o 
  -5   4  10       63.22       60.83      3.64 o 
  -4   4  10      666.97      722.22     11.70 o 
  -3   4  10        1.26        5.03      5.31 o 
  -2   4  10      425.98      399.94     11.28 o 
  -1   4  10      213.22      159.20      5.84 o 
   0   4  10      174.81      153.84      5.95 o 
   1   4  10      179.12      187.19      7.83 o 
   2   4  10      147.49      105.72      5.94 o 
   3   4  10      376.26      321.19      9.28 o 
   4   4  10        1.17        6.82      4.83 o 
   5   4  10      165.20      166.59      7.48 o 
   6   4  10      199.13      231.97     12.39 o 
   7   4  10       76.54       80.87      9.56 o 
   8   4  10        0.41        6.65      8.07 o 
   9   4  10        2.47       12.97      9.48 o 
  10   4  10       16.75       22.20      9.52 o 
  11   4  10        6.93       15.63     10.73 o 
 -13   5  10       67.65       85.32     10.66 o 
 -12   5  10        4.99      -11.55      8.50 o 
 -11   5  10       65.72       55.03      8.92 o 
 -10   5  10       11.68       18.06      8.00 o 
  -9   5  10      128.82      141.69     11.75 o 
  -8   5  10      286.51      290.62      8.81 o 
  -7   5  10       61.89       49.71      5.56 o 
  -6   5  10      120.40      136.71      6.73 o 
  -5   5  10      150.67      196.88      7.24 o 
  -4   5  10        2.16       -5.28      4.14 o 
  -3   5  10      272.26      303.62      8.25 o 
  -2   5  10     1139.42     1131.22     15.36 o 
  -1   5  10       62.87       69.28      5.20 o 
   0   5  10      165.38      135.13      5.70 o 
   1   5  10     1125.42     1007.60     33.39 o 
   2   5  10      121.50       93.44      6.39 o 
   3   5  10      436.17      410.87     10.43 o 
   4   5  10       46.98       45.64      7.05 o 
   5   5  10       11.32        4.12      8.44 o 
   6   5  10      159.18      177.88     12.02 o 
   7   5  10       24.04       21.12      8.36 o 
   8   5  10       25.10       33.64      9.60 o 
   9   5  10       14.80       13.10      9.85 o 
  10   5  10       96.55      145.90     12.97 o 
 -12   6  10        8.02        6.35      9.51 o 
 -11   6  10       92.99       95.15     10.46 o 
 -10   6  10       11.99       30.94      9.00 o 
  -9   6  10       68.11       74.38      8.61 o 
  -8   6  10       91.08       68.17      6.85 o 
  -7   6  10        6.42       14.73      6.39 o 
  -6   6  10       97.94      115.32      6.22 o 
  -5   6  10       30.11       20.94      5.25 o 
  -4   6  10      115.80      111.10      6.42 o 
  -3   6  10        0.91       -1.67      6.69 o 
  -2   6  10      194.89      180.27      7.14 o 
  -1   6  10       81.71      110.54      6.31 o 
   0   6  10        8.27        7.71      4.88 o 
   1   6  10      673.91      711.68     14.95 o 
   2   6  10      236.64      217.19     17.88 o 
   3   6  10        9.77       16.30      5.64 o 
   4   6  10       43.85       57.67     10.52 o 
   5   6  10       60.55       39.21     10.27 o 
   6   6  10       57.79       72.47     11.39 o 
   7   6  10        3.59        0.54      8.61 o 
   8   6  10       60.80       58.75     11.39 o 
 -10   7  10       55.79       48.05     12.74 o 
  -9   7  10       62.75       58.56      9.75 o 
  -8   7  10       33.86       41.39      9.16 o 
  -7   7  10       13.65       19.73      6.07 o 
  -6   7  10      244.97      220.95      8.68 o 
  -5   7  10       52.55       38.21      6.12 o 
  -4   7  10       36.64       44.62      6.01 o 
  -3   7  10      104.60      101.07      6.85 o 
  -2   7  10       22.68       26.79      5.74 o 
  -1   7  10       99.34       93.85      6.62 o 
   0   7  10        0.65        0.98      5.38 o 
   1   7  10       18.65       14.47      6.72 o 
   2   7  10        1.22        0.51     15.82 o 
   3   7  10       21.65        8.98      8.94 o 
   4   7  10        8.61       14.18      9.40 o 
   5   7  10       82.94      102.99     11.68 o 
   6   7  10        5.96       11.43     10.02 o 
   7   7  10       22.44       27.48     11.93 o 
  -7   8  10      139.37      140.54     18.46 o 
  -6   8  10        9.24       10.53      6.70 o 
  -5   8  10       55.72       64.49      6.87 o 
  -4   8  10      136.08      130.17      7.86 o 
  -3   8  10        4.78        2.22      6.35 o 
  -2   8  10        6.45       14.63      6.36 o 
  -1   8  10      165.61      226.15      9.33 o 
   0   8  10        0.40       -7.68      6.28 o 
   1   8  10       48.99       53.04      7.68 o 
   2   8  10        0.29        3.41     10.94 o 
   3   8  10        7.60        5.03     11.39 o 
   4   8  10       40.47       22.83     11.10 o 
 -15   0  11      309.69      246.19     20.21 o 
 -13   0  11       13.12        4.53      7.36 o 
 -11   0  11       12.30       10.48      6.88 o 
  -9   0  11       23.01       16.03      9.13 o 
  -7   0  11     1953.34     1793.31     25.68 o 
  -5   0  11     2688.65     2846.66     36.66 o 
  -3   0  11     2893.90     2913.13     36.65 o 
  -1   0  11     3689.62     3937.62     68.86 o 
   1   0  11       59.17       84.12      7.36 o 
   3   0  11        5.91       -3.95      5.53 o 
   5   0  11     2176.64     1969.31     21.34 o 
   7   0  11      166.99      159.59      7.85 o 
   9   0  11      596.34      695.22     22.79 o 
  11   0  11        2.39       13.06     12.72 o 
 -15   1  11      209.79      245.14     14.18 o 
 -14   1  11        2.60        9.48      9.76 o 
 -13   1  11      187.70      193.30      9.51 o 
 -12   1  11       14.43       19.07      4.88 o 
 -11   1  11      603.54      585.42     10.17 o 
 -10   1  11       17.43       13.72      4.50 o 
  -9   1  11      365.90      368.89      8.13 o 
  -8   1  11      754.14      733.87     10.28 o 
  -7   1  11      960.13     1000.14     11.93 o 
  -6   1  11       38.95       28.52      3.38 o 
  -5   1  11      562.80      638.76      9.35 o 
  -4   1  11     1362.23     1344.55     16.76 o 
  -3   1  11       41.06       29.89      2.29 o 
  -2   1  11        3.54        4.46      3.59 o 
  -1   1  11     2648.24     2583.05     27.11 o 
   0   1  11        1.05       -3.63      3.57 o 
   1   1  11     2319.05     2324.67     24.48 o 
   2   1  11      238.86      202.93     11.34 o 
   3   1  11      773.21      688.08      8.33 o 
   4   1  11       36.43       40.73      3.21 o 
   5   1  11        3.96        4.09      3.24 o 
   6   1  11      378.64      343.00      7.48 o 
   7   1  11      214.22      202.28      5.42 o 
   8   1  11      104.02      104.46      5.01 o 
   9   1  11       20.95       24.05      6.72 o 
  10   1  11       11.22       16.22      6.42 o 
  11   1  11        9.54        2.48      8.94 o 
 -15   2  11      110.92       91.21     12.12 o 
 -14   2  11       61.45       73.27      9.40 o 
 -13   2  11      171.38      155.08      8.32 o 
 -12   2  11      283.39      311.86     10.45 o 
 -11   2  11       50.77       47.44      5.61 o 
 -10   2  11      150.87      172.53      7.94 o 
  -9   2  11        7.71        7.65      4.19 o 
  -8   2  11      417.77      423.70      8.26 o 
  -7   2  11     1492.28     1491.60     15.81 o 
  -6   2  11      286.47      291.91      6.76 o 
  -5   2  11     1494.39     1495.44     15.20 o 
  -4   2  11      208.74      243.91      6.64 o 
  -3   2  11     1466.26     1503.36     38.26 o 
  -2   2  11     1540.43     1654.09     18.92 o 
  -1   2  11     1290.43     1411.91     16.65 o 
   0   2  11        0.59        7.39      7.94 o 
   1   2  11       93.63      100.23      5.61 o 
   2   2  11        7.51        3.09      3.14 o 
   3   2  11      497.02      490.29      7.22 o 
   4   2  11      669.37      642.40      9.99 o 
   5   2  11     1016.01     1118.86     14.38 o 
   6   2  11      522.29      570.64     16.06 o 
   7   2  11        8.56       -4.16      5.94 o 
   8   2  11       40.90       62.37      5.39 o 
   9   2  11       16.21       29.90      5.31 o 
  10   2  11        3.18       -2.44      7.56 o 
  11   2  11       15.22       22.46      8.78 o 
 -14   3  11       29.98       41.26      8.01 o 
 -13   3  11        1.48        8.98      6.98 o 
 -12   3  11       14.18       16.73      6.69 o 
 -11   3  11      517.99      451.07     11.20 o 
 -10   3  11      201.08      200.49      6.53 o 
  -9   3  11      419.38      335.93      7.46 o 
  -8   3  11     1095.94     1074.07     12.86 o 
  -7   3  11       30.80       22.73      3.74 o 
  -6   3  11      401.14      398.29      7.30 o 
  -5   3  11      613.96      585.76     10.13 o 
  -4   3  11     1265.56     1229.09     15.72 o 
  -3   3  11       42.57       53.91      4.43 o 
  -2   3  11      147.56      163.10      6.31 o 
  -1   3  11       41.69       50.25      3.99 o 
   0   3  11      556.89      493.06      8.77 o 
   1   3  11      134.63      154.40     14.12 o 
   2   3  11        3.92       -0.28      2.95 o 
   3   3  11      129.21      126.32      6.14 o 
   4   3  11      103.46      116.91      6.17 o 
   5   3  11      123.30      102.21     20.98 o 
   6   3  11      120.97      129.60      9.98 o 
   7   3  11      132.93      115.38      9.85 o 
   8   3  11      148.21      164.70     11.39 o 
   9   3  11       41.08       46.70      6.88 o 
  10   3  11       73.20      105.39      7.31 o 
  11   3  11        1.48       -7.40      8.25 o 
 -13   4  11      103.47      121.08     10.94 o 
 -12   4  11      257.61      271.78     17.11 o 
 -11   4  11       47.86       41.84      8.40 o 
 -10   4  11      259.94      256.37     13.33 o 
  -9   4  11        0.59       -0.71      4.86 o 
  -8   4  11      671.21      650.42     11.69 o 
  -7   4  11      258.53      235.68      7.97 o 
  -6   4  11      246.22      262.41     12.50 o 
  -5   4  11     1949.37     1985.91     23.18 o 
  -4   4  11      349.94      397.34      8.78 o 
  -3   4  11       27.03       24.83      4.37 o 
  -2   4  11        0.40        8.18      4.02 o 
  -1   4  11       91.84      114.35      5.17 o 
   0   4  11       60.25       72.49      4.76 o 
   1   4  11      518.22      550.90     12.81 o 
   2   4  11       79.21       68.53      5.92 o 
   3   4  11       26.26       18.46      5.38 o 
   4   4  11      377.51      328.73     12.97 o 
   5   4  11      351.63      358.67     14.84 o 
   6   4  11      222.69      215.01     13.64 o 
   7   4  11       15.51       14.80      8.36 o 
   8   4  11        5.32        5.99      8.65 o 
   9   4  11       90.43       91.18     10.81 o 
  10   4  11       38.91       33.85     10.94 o 
 -12   5  11        5.27        5.97      9.14 o 
 -11   5  11       37.52       28.32      9.09 o 
 -10   5  11       18.00       24.51      8.92 o 
  -9   5  11      126.74      108.01      6.57 o 
  -8   5  11      128.23      149.17     16.63 o 
  -7   5  11       57.01       49.07      5.65 o 
  -6   5  11     1070.93     1202.31     16.71 o 
  -5   5  11      143.96      152.39      6.44 o 
  -4   5  11       15.50       13.95      4.97 o 
  -3   5  11       55.16       35.81      5.69 o 
  -2   5  11      653.51      606.31     11.17 o 
  -1   5  11      191.15      166.26      6.53 o 
   0   5  11        0.02       -0.31      4.32 o 
   1   5  11        8.82        9.04      5.38 o 
   2   5  11       95.75       99.92      9.40 o 
   3   5  11       83.53       87.35      6.43 o 
   4   5  11       23.24       20.16      7.42 o 
   5   5  11        0.00        8.86      9.06 o 
   6   5  11      205.42      169.60     11.60 o 
   7   5  11       47.46       38.25      9.94 o 
   8   5  11        1.93       10.44      9.52 o 
   9   5  11        2.82        0.08      9.81 o 
 -11   6  11       56.33       68.91     10.17 o 
 -10   6  11       97.98      112.74     15.03 o 
  -9   6  11      157.18      165.45     10.61 o 
  -8   6  11       54.92       71.39      6.41 o 
  -7   6  11      118.04      128.04     11.11 o 
  -6   6  11      386.84      321.96     13.92 o 
  -5   6  11        9.30        8.66      5.30 o 
  -4   6  11       50.66       65.21      6.02 o 
  -3   6  11       23.52       22.86      5.35 o 
  -2   6  11       37.24       38.54     10.36 o 
  -1   6  11       37.58       40.74      5.39 o 
   0   6  11      405.30      401.05     10.11 o 
   1   6  11      452.53      459.91     12.46 o 
   2   6  11      390.44      365.21     12.18 o 
   3   6  11       30.05       35.03      6.31 o 
   4   6  11       10.05        1.54      9.60 o 
   5   6  11        1.15        3.37      9.73 o 
   6   6  11       23.01       25.16     10.81 o 
   7   6  11        5.08        1.75     10.02 o 
   8   6  11        6.23       13.80     10.89 o 
  -9   7  11        5.60       20.19      9.27 o 
  -8   7  11       10.35       22.46      9.33 o 
  -7   7  11       95.63       81.87      6.68 o 
  -6   7  11        5.82        9.30      7.44 o 
  -5   7  11        3.62       10.25      6.18 o 
  -4   7  11      167.29      182.15      7.99 o 
  -3   7  11        0.16       -3.96      5.75 o 
  -2   7  11       27.30       13.20      5.97 o 
  -1   7  11        1.64        5.91     10.30 o 
   0   7  11        0.18        1.41      5.88 o 
   1   7  11      226.31      249.22     10.89 o 
   2   7  11       13.25       23.51      8.05 o 
   3   7  11       28.16        7.53     10.52 o 
   4   7  11       10.69       17.26     11.14 o 
   5   7  11       27.93       26.28     10.23 o 
   6   7  11      124.47      163.95     14.59 o 
  -7   8  11       29.32       29.97      9.20 o 
  -6   8  11        6.37        3.45      6.54 o 
  -5   8  11       15.07       14.82      6.91 o 
  -4   8  11       85.94       67.54      7.27 o 
  -3   8  11        4.11        1.76      6.50 o 
  -2   8  11        3.60       -2.18      6.53 o 
  -1   8  11        4.86       -4.66      6.64 o 
   0   8  11       23.79       27.40      9.00 o 
   1   8  11        1.55        1.21      6.85 o 
   2   8  11       26.52        5.41     11.68 o 
   3   8  11       55.10       63.37     13.14 o 
 -14   0  12        9.03       13.72     14.93 o 
 -12   0  12      626.42      607.77     15.61 o 
 -10   0  12      642.60      631.45     14.54 o 
  -8   0  12     2302.31     2212.05     31.05 o 
  -6   0  12      171.59      156.60      7.11 o 
  -4   0  12      573.20      626.02     22.22 o 
  -2   0  12        0.02       -0.01      3.47 o 
   0   0  12      418.20      415.59     14.47 o 
   2   0  12      276.29      328.73     12.31 o 
   4   0  12       89.81       96.47      5.63 o 
   6   0  12       60.13       59.95      6.36 o 
   8   0  12     1048.25     1088.09     18.72 o 
  10   0  12       12.48        9.27     12.02 o 
 -15   1  12        3.25       -1.98     17.61 o 
 -14   1  12      416.73      481.11     14.00 o 
 -13   1  12       89.82       98.34      7.90 o 
 -12   1  12      292.59      280.39      8.17 o 
 -11   1  12       28.95       19.66      4.86 o 
 -10   1  12      760.68      746.82     11.87 o 
  -9   1  12        8.17        8.45      4.32 o 
  -8   1  12       35.43       50.61      4.46 o 
  -7   1  12      455.00      492.93      8.33 o 
  -6   1  12      213.39      196.11      5.85 o 
  -5   1  12      945.28      985.35     11.23 o 
  -4   1  12        8.68       25.68      7.95 o 
  -3   1  12       21.99       21.41      2.91 o 
  -2   1  12      561.89      528.38      9.75 o 
  -1   1  12       22.27       11.63      4.60 o 
   0   1  12      444.50      454.41     18.34 o 
   1   1  12       12.05        9.44     10.48 o 
   2   1  12     1533.70     1458.65     29.92 o 
   3   1  12      130.92      146.75      5.24 o 
   4   1  12      520.33      491.47      7.32 o 
   5   1  12      411.93      406.86      6.91 o 
   6   1  12      351.70      347.33      6.25 o 
   7   1  12       27.60       31.62      3.69 o 
   8   1  12      122.94      131.96      6.95 o 
   9   1  12       13.85       22.80      7.28 o 
  10   1  12       32.99       38.93      8.06 o 
  11   1  12        6.53       14.69      8.50 o 
 -14   2  12       10.70       -9.39      7.61 o 
 -13   2  12       71.03       94.63      8.02 o 
 -12   2  12       83.73       84.30      7.26 o 
 -11   2  12       86.17      114.71      5.92 o 
 -10   2  12      656.01      630.06     13.71 o 
  -9   2  12        1.88        2.33      4.16 o 
  -8   2  12       53.51       58.40      4.47 o 
  -7   2  12      280.28      265.56      8.43 o 
  -6   2  12      148.10      154.61      7.48 o 
  -5   2  12      368.72      369.06      8.15 o 
  -4   2  12      468.99      454.78      8.63 o 
  -3   2  12       86.21      101.49      4.66 o 
  -2   2  12       75.22       91.65      4.57 o 
  -1   2  12      446.30      435.37     10.02 o 
   0   2  12        0.73        5.29      4.28 o 
   1   2  12      621.15      562.70     11.55 o 
   2   2  12      451.67      404.69      9.89 o 
   3   2  12      516.21      408.27      7.59 o 
   4   2  12       90.05       86.45      7.21 o 
   5   2  12        1.56        3.45      4.94 o 
   6   2  12      598.37      628.43     12.63 o 
   7   2  12        6.03        9.19      7.61 o 
   8   2  12        6.15        6.38     12.41 o 
   9   2  12       50.65       72.90      6.38 o 
  10   2  12       20.47       11.84      7.80 o 
  11   2  12        0.37       15.49      8.64 o 
 -14   3  12       81.22       66.45     10.24 o 
 -13   3  12      153.57      156.03     10.89 o 
 -12   3  12      215.76      204.53     11.35 o 
 -11   3  12       10.54       19.07      7.85 o 
 -10   3  12       32.62       24.74      7.36 o 
  -9   3  12      595.80      643.72     14.56 o 
  -8   3  12      356.79      331.20      8.73 o 
  -7   3  12     2166.33     2289.99     26.26 o 
  -6   3  12        5.60        6.15      4.34 o 
  -5   3  12       92.05      107.61      5.46 o 
  -4   3  12      425.32      468.25     13.93 o 
  -3   3  12      411.99      380.78      8.27 o 
  -2   3  12      575.55      599.04     10.25 o 
  -1   3  12      149.72      164.08      5.90 o 
   0   3  12      111.40       92.33      5.85 o 
   1   3  12       31.11       31.13      5.32 o 
   2   3  12      494.79      524.00     11.48 o 
   3   3  12       32.77       53.31      6.25 o 
   4   3  12        0.02        7.34      4.98 o 
   5   3  12       29.38       14.61     11.43 o 
   7   3  12        1.86       -5.07      7.44 o 
   8   3  12       62.69       45.32      9.02 o 
   9   3  12       35.49       49.40     10.10 o 
  10   3  12        3.31       11.19      8.62 o 
 -13   4  12       30.80       22.51      9.63 o 
 -12   4  12       20.42       17.58      8.63 o 
 -11   4  12      305.62      289.12     19.17 o 
 -10   4  12       15.39       19.48      5.63 o 
  -9   4  12       34.90       28.46      6.17 o 
  -8   4  12       16.81       22.50      5.17 o 
  -7   4  12       75.84       92.33      5.94 o 
  -6   4  12       53.59       61.73      5.48 o 
  -5   4  12      178.40      141.57      6.29 o 
  -4   4  12      356.46      337.94     10.22 o 
  -3   4  12      964.40     1004.24     14.47 o 
  -2   4  12       16.24       22.70      4.50 o 
  -1   4  12     1108.28     1132.17     18.59 o 
   0   4  12        0.84        5.41      4.27 o 
   1   4  12       29.49       26.74      6.15 o 
   2   4  12      459.41      451.59     18.11 o 
   3   4  12        0.25        1.85      5.33 o 
   4   4  12       48.79       57.18      6.21 o 
   5   4  12       61.95       65.86      9.90 o 
   6   4  12        2.47        2.83      8.61 o 
   7   4  12      268.48      269.48     15.09 o 
   8   4  12      206.60      241.70     15.05 o 
   9   4  12       22.19       13.31      9.48 o 
 -12   5  12        0.49       -6.28     13.39 o 
 -11   5  12       91.86       80.85      9.72 o 
 -10   5  12       20.23       19.88      8.49 o 
  -9   5  12      138.73      153.80      8.73 o 
  -8   5  12      198.15      195.32     16.43 o 
  -7   5  12        3.13        8.84      5.21 o 
  -6   5  12       10.58        8.41      5.01 o 
  -5   5  12     1204.86     1133.90     25.22 o 
  -4   5  12        2.03        5.07      4.83 o 
  -3   5  12      237.23      260.55     11.21 o 
  -2   5  12      913.17      935.35     14.27 o 
  -1   5  12       17.97        6.96      4.85 o 
   0   5  12      202.98      174.44      6.78 o 
   1   5  12        6.68        5.57      5.32 o 
   2   5  12       29.68       23.97      5.90 o 
   3   5  12        2.74        4.70      5.91 o 
   4   5  12      206.35      188.27     12.85 o 
   5   5  12        2.88      -12.64      8.73 o 
   6   5  12        9.30       23.83      9.81 o 
   7   5  12        9.91       13.56     10.06 o 
   8   5  12        3.24       -3.78      9.85 o 
 -11   6  12       14.62       16.11      9.50 o 
 -10   6  12       20.55       32.49      8.66 o 
  -9   6  12       24.78       14.13      8.67 o 
  -8   6  12        0.01        9.36      5.95 o 
  -7   6  12       82.20       69.04      8.65 o 
  -6   6  12       74.03       56.15      6.41 o 
  -5   6  12      417.87      465.05     11.10 o 
  -4   6  12       50.86       55.35     10.09 o 
  -3   6  12        7.55        5.65      5.34 o 
  -2   6  12       38.77       33.54      5.96 o 
  -1   6  12      262.35      227.52      8.63 o 
   0   6  12       72.51       90.99      6.35 o 
   1   6  12        7.54       -4.56      8.52 o 
   2   6  12       20.87       34.10      6.74 o 
   3   6  12       39.55       31.01      6.68 o 
   4   6  12        7.31       19.33      9.44 o 
   5   6  12       22.47       15.14     10.52 o 
   6   6  12       20.02       14.55     10.73 o 
   7   6  12        6.13       -0.58     10.60 o 
  -9   7  12        3.57        1.84      8.83 o 
  -8   7  12        4.59        1.20      8.93 o 
  -7   7  12       71.48       79.20      7.50 o 
  -6   7  12       18.20       23.09      6.91 o 
  -5   7  12       34.92       37.67      6.71 o 
  -4   7  12        0.73        8.08      5.82 o 
  -3   7  12       57.28      102.24      9.35 o 
  -2   7  12       21.06       25.99      6.34 o 
  -1   7  12       27.45       15.37      6.32 o 
   0   7  12       13.59       13.60      7.11 o 
   1   7  12       36.69       37.80     15.53 o 
   2   7  12      130.62      142.25      9.20 o 
   3   7  12       15.99       19.92     11.56 o 
   4   7  12       76.78       96.80     13.18 o 
   5   7  12        6.80       19.21     11.73 o 
  -5   8  12       19.15       17.34      7.24 o 
  -4   8  12       37.63       39.10      7.16 o 
  -3   8  12        7.26       22.94      6.99 o 
  -2   8  12       49.82       57.78      9.21 o 
  -1   8  12       63.94       52.33      7.54 o 
   0   8  12        9.78       16.40      8.14 o 
   1   8  12       37.54       43.55      8.64 o 
   2   8  12        6.92       10.15     12.18 o 
 -13   0  13       57.42       68.45     10.02 o 
 -11   0  13      745.53      745.89     16.54 o 
  -9   0  13     1025.90     1013.18     18.30 o 
  -7   0  13     1343.35     1372.52     35.74 o 
  -5   0  13      216.71      180.64      7.50 o 
  -3   0  13       18.47       22.40      3.79 o 
  -1   0  13     1239.83     1312.14     28.90 o 
   1   0  13       64.82       70.89      8.15 o 
   3   0  13       55.72       90.85      8.52 o 
   5   0  13      632.05      647.28     12.68 o 
   7   0  13       21.62       21.08      4.73 o 
   9   0  13       33.23       60.75     10.06 o 
 -14   1  13       18.73       27.35      8.03 o 
 -13   1  13      249.67      291.91     17.43 o 
 -12   1  13      107.95      117.44      6.67 o 
 -11   1  13       39.54       47.70      5.88 o 
 -10   1  13       12.39       14.76      4.79 o 
  -9   1  13      357.75      333.70      8.08 o 
  -8   1  13      167.18      153.69      5.51 o 
  -7   1  13     1362.27     1297.27     22.87 o 
  -6   1  13        0.38       -0.96      3.46 o 
  -5   1  13     2308.65     2401.63     22.56 o 
  -4   1  13      211.40      210.26      6.65 o 
  -3   1  13      628.48      638.87      9.86 o 
  -2   1  13      696.00      692.89     10.48 o 
  -1   1  13      690.47      716.49     17.98 o 
   0   1  13        0.48        5.45      7.38 o 
   1   1  13       97.09       88.48      5.79 o 
   2   1  13     1146.69     1095.54     17.95 o 
   3   1  13       31.15       26.38      7.65 o 
   4   1  13        8.60       23.87      7.65 o 
   5   1  13      296.40      337.30      7.90 o 
   6   1  13       36.84       28.04      4.42 o 
   7   1  13       55.09       68.31      4.66 o 
   8   1  13       13.15       10.61      4.44 o 
   9   1  13       49.62       50.80      8.25 o 
  10   1  13        1.43        5.29      8.09 o 
 -14   2  13        3.50       13.55      8.78 o 
 -13   2  13       65.26       63.57      9.56 o 
 -12   2  13      181.38      160.70     10.57 o 
 -11   2  13      166.34      156.15      7.43 o 
 -10   2  13       62.20       68.84      6.19 o 
  -9   2  13      663.32      646.81     12.08 o 
  -8   2  13      325.09      287.78      8.68 o 
  -7   2  13      291.58      286.90      8.17 o 
  -6   2  13      639.09      605.77     10.93 o 
  -5   2  13       74.40       76.65      5.07 o 
  -4   2  13       41.94       33.25      4.32 o 
  -3   2  13      600.11      623.60     21.37 o 
  -2   2  13     1515.35     1505.65     18.30 o 
  -1   2  13       24.56       23.74      4.02 o 
   0   2  13        1.79       -1.66      4.53 o 
   1   2  13        5.06       -0.36      4.84 o 
   2   2  13      988.26      883.37     27.88 o 
   3   2  13      875.88      795.51     14.83 o 
   4   2  13        6.56        7.72      4.99 o 
   5   2  13        0.41       -0.97      4.38 o 
   6   2  13        9.90        4.57      4.15 o 
   7   2  13       87.63       92.76     10.06 o 
   8   2  13        1.99        0.65      9.94 o 
   9   2  13       31.82       26.95      8.14 o 
  10   2  13       28.24       24.71      8.73 o 
 -13   3  13      117.75      107.17     10.21 o 
 -12   3  13      195.18      230.70     11.72 o 
 -11   3  13       93.91       96.89      6.46 o 
 -10   3  13      459.26      453.98     10.71 o 
  -9   3  13      125.68      112.05      6.73 o 
  -8   3  13       33.70       30.90      5.37 o 
  -7   3  13      128.74      145.42      6.42 o 
  -6   3  13       61.85       64.02      5.44 o 
  -5   3  13      104.29      105.04      5.81 o 
  -4   3  13     1288.52     1276.54     16.81 o 
  -3   3  13        6.55       14.08      4.50 o 
  -2   3  13        0.37        0.89      3.98 o 
  -1   3  13      231.35      233.16      7.36 o 
   0   3  13     1027.13      989.50     17.29 o 
   1   3  13      289.45      309.66      9.84 o 
   2   3  13      479.09      458.76     21.14 o 
   3   3  13        0.13        0.19      5.05 o 
   4   3  13       37.77       30.28      6.09 o 
   5   3  13      145.77      147.33      7.52 o 
   6   3  13        0.88        6.69      9.23 o 
   7   3  13       11.78       18.05      8.65 o 
   8   3  13        3.00       12.93      8.69 o 
   9   3  13       14.14       23.70      9.85 o 
 -13   4  13        2.04        5.78      9.22 o 
 -12   4  13       13.00       14.56      8.99 o 
 -11   4  13       25.75       20.58      8.48 o 
 -10   4  13      170.04      204.04      9.47 o 
  -9   4  13        8.01        9.64      7.47 o 
  -8   4  13        3.60       10.55      5.04 o 
  -7   4  13        4.56        5.46      5.25 o 
  -6   4  13      145.49      165.17     15.10 o 
  -5   4  13      814.08      817.72     13.32 o 
  -4   4  13     1013.47     1023.84     14.95 o 
  -3   4  13      365.71      356.78      8.96 o 
  -2   4  13       18.48       10.58      4.80 o 
  -1   4  13       31.24       29.94      6.59 o 
   0   4  13       55.48       52.86      6.16 o 
   1   4  13      201.97      198.83      9.22 o 
   2   4  13       30.96       19.53      5.67 o 
   3   4  13       50.77       61.11      6.41 o 
   4   4  13        2.29        3.84      7.01 o 
   5   4  13        6.24       -8.36      8.86 o 
   6   4  13      128.44       99.63     10.98 o 
   7   4  13        7.24       -9.65      8.69 o 
   8   4  13        2.74        1.41      9.44 o 
   9   4  13       66.36       75.18     11.27 o 
 -11   5  13       12.91       33.50      9.70 o 
 -10   5  13       13.14       10.11      8.57 o 
  -9   5  13       22.59       34.43      6.07 o 
  -8   5  13      143.45      145.15      8.67 o 
  -7   5  13        2.99        4.65      5.39 o 
  -6   5  13      178.88      146.11      6.97 o 
  -5   5  13        2.98       10.25      5.53 o 
  -4   5  13       40.50       19.48      5.52 o 
  -3   5  13      250.98      221.14      7.95 o 
  -2   5  13        0.73        4.30      4.83 o 
  -1   5  13      154.97      143.48     10.08 o 
   0   5  13       16.47       16.87      6.31 o 
   1   5  13      256.30      261.77     10.29 o 
   2   5  13      546.82      509.35     20.10 o 
   3   5  13        0.04       -1.46      8.07 o 
   4   5  13        0.44        8.86      9.81 o 
   5   5  13      358.54      464.95     19.75 o 
   6   5  13        7.37       -3.53      8.57 o 
   7   5  13       15.21       20.79     10.48 o 
   8   5  13        0.11       -3.20     10.98 o 
 -10   6  13        0.00       21.18      9.70 o 
  -9   6  13       25.32       31.46     20.35 o 
  -8   6  13        4.14        2.74      6.27 o 
  -7   6  13        0.49        2.40      5.91 o 
  -6   6  13      263.16      302.06     14.42 o 
  -5   6  13       19.18       31.77      5.91 o 
  -4   6  13        0.39        0.12      5.74 o 
  -3   6  13        1.29        7.58      5.79 o 
  -2   6  13       18.25       27.89      5.92 o 
  -1   6  13        8.52       -1.53      5.99 o 
   0   6  13       38.24       22.33      9.48 o 
   1   6  13       46.58       35.78      7.10 o 
   2   6  13      182.74      256.79     27.69 o 
   3   6  13       22.99       20.50     10.98 o 
   4   6  13       31.12       28.73     11.31 o 
   5   6  13       10.78        8.48     10.52 o 
   6   6  13       37.10       40.29     11.98 o 
  -8   7  13      127.72      129.36     11.16 o 
  -7   7  13        2.40       -3.12      9.05 o 
  -6   7  13        9.02       13.44     11.91 o 
  -5   7  13       61.67       58.72      9.44 o 
  -4   7  13      139.09      101.84      7.34 o 
  -3   7  13        5.27        3.66      6.46 o 
  -2   7  13       80.43       94.37      9.25 o 
  -1   7  13        8.97       10.64      6.17 o 
   0   7  13       47.57       71.89      8.40 o 
   1   7  13        7.92        4.12     12.45 o 
   2   7  13        8.59       15.88     11.89 o 
   3   7  13        4.34       16.09     11.93 o 
   4   7  13        0.14       -4.24     10.27 o 
  -3   8  13       61.85       81.06      8.10 o 
  -2   8  13       37.26       42.66      7.59 o 
  -1   8  13       82.47       88.01      8.06 o 
 -14   0  14      184.97      192.43     18.05 o 
 -12   0  14      381.66      347.47     13.28 o 
 -10   0  14      658.37      704.61     15.98 o 
  -8   0  14      674.33      736.25     15.09 o 
  -6   0  14       12.83        3.31      5.07 o 
  -4   0  14      247.80      203.47      7.01 o 
  -2   0  14     1167.39     1105.32     25.95 o 
   0   0  14      365.48      334.30     13.72 o 
   2   0  14      433.43      412.43     15.84 o 
   4   0  14      575.95      544.78     17.51 o 
   6   0  14       10.32       16.05      7.61 o 
   8   0  14        0.00        1.79      8.73 o 
  10   0  14       16.12       27.15     10.56 o 
 -14   1  14        5.18        8.64      8.94 o 
 -13   1  14       61.94       93.92     12.22 o 
 -12   1  14       47.60       50.79      7.38 o 
 -11   1  14       33.19       40.19      6.26 o 
 -10   1  14        1.30        0.68      9.52 o 
  -9   1  14      284.09      244.04     16.67 o 
  -8   1  14     1023.03     1004.65     15.02 o 
  -7   1  14       63.60       32.73      5.19 o 
  -6   1  14     1074.13     1126.15     15.34 o 
  -5   1  14      312.34      335.86      8.10 o 
  -4   1  14     1385.14     1446.14     21.72 o 
  -3   1  14      766.24      776.30     11.65 o 
  -2   1  14      208.66      265.96     10.21 o 
  -1   1  14      744.36      825.56     15.54 o 
   0   1  14        7.17       -1.51      4.91 o 
   1   1  14       28.69       35.86      5.57 o 
   2   1  14       40.78       37.70      5.66 o 
   3   1  14       61.93       52.12      6.06 o 
   4   1  14      239.52      218.43     28.11 o 
   5   1  14      581.05      527.00      9.71 o 
   6   1  14       70.10       55.86      4.54 o 
   7   1  14       57.47       48.91      5.46 o 
   8   1  14        1.38        1.39      5.29 o 
   9   1  14        1.07       14.69      6.75 o 
 -13   2  14        0.13       13.60     21.16 o 
 -12   2  14      482.09      453.01     11.84 o 
 -11   2  14      314.56      335.00     10.45 o 
 -10   2  14      508.80      477.48     11.15 o 
  -9   2  14      290.01      306.17      9.14 o 
  -8   2  14       26.60       34.63      5.48 o 
  -7   2  14      275.42      262.58      8.64 o 
  -6   2  14       37.67       25.80      4.95 o 
  -5   2  14      146.68      171.12      6.71 o 
  -4   2  14        2.02        5.77      4.31 o 
  -3   2  14      131.69      120.81      8.66 o 
  -2   2  14     1508.70     1547.70     18.86 o 
  -1   2  14      810.15      807.21     17.07 o 
   0   2  14      594.34      614.99     13.42 o 
   1   2  14      148.92      139.01      9.50 o 
   2   2  14       61.46       64.96      8.36 o 
   3   2  14        3.10       -2.01      5.13 o 
   4   2  14       46.02       51.21      5.88 o 
   5   2  14       57.00       64.03      5.12 o 
   6   2  14        0.23       14.49      6.22 o 
   7   2  14       45.84       57.09      7.07 o 
   8   2  14        5.07        3.77      5.35 o 
   9   2  14       88.56       98.75     14.51 o 
 -13   3  14      124.21      146.99     22.33 o 
 -12   3  14       31.68       41.11      8.89 o 
 -11   3  14      100.65       96.62      7.09 o 
 -10   3  14       96.50       87.94      7.21 o 
  -9   3  14      144.90      146.34      7.21 o 
  -8   3  14       99.95      106.09      6.35 o 
  -7   3  14        2.58       -4.13      4.97 o 
  -6   3  14      864.31      855.81     13.65 o 
  -5   3  14       16.38        6.70      7.54 o 
  -4   3  14      320.79      307.15      8.39 o 
  -3   3  14     1438.62     1459.83     19.73 o 
  -2   3  14       96.91       94.56      6.26 o 
  -1   3  14      493.10      495.08      9.82 o 
   0   3  14      350.02      319.38     10.64 o 
   1   3  14        0.02        4.87      5.63 o 
   2   3  14      125.44      133.10      7.68 o 
   3   3  14      982.72      939.61     17.35 o 
   4   3  14      122.70      112.62      9.04 o 
   5   3  14       67.41      103.86      7.36 o 
   6   3  14      210.74      210.31     13.47 o 
   7   3  14        9.45       -2.83      9.02 o 
   8   3  14        1.39       11.48      9.27 o 
   9   3  14       78.23       88.90     11.27 o 
 -12   4  14       46.03       40.65      9.87 o 
 -11   4  14      148.94      173.49     16.32 o 
 -10   4  14        7.30        6.15      5.91 o 
  -9   4  14      297.10      341.55     10.15 o 
  -8   4  14       89.28       84.49      6.40 o 
  -7   4  14       15.17       15.17      5.46 o 
  -6   4  14      260.13      257.74     15.66 o 
  -5   4  14      227.69      215.07      8.28 o 
  -4   4  14        1.60        4.38      4.95 o 
  -3   4  14       44.42       35.65      5.24 o 
  -2   4  14      264.64      272.21      8.60 o 
  -1   4  14      157.34      128.98      9.80 o 
   0   4  14       62.00       71.33      6.99 o 
   1   4  14      122.28      133.87     15.65 o 
   2   4  14      173.60      148.52      9.60 o 
   3   4  14      184.80      162.89     10.10 o 
   4   4  14        6.72        6.81      6.24 o 
   6   4  14       41.13       27.69      9.85 o 
   7   4  14       58.69       66.99     10.85 o 
   8   4  14        1.40        5.41      9.85 o 
 -11   5  14      100.93      102.29     10.67 o 
 -10   5  14        8.43       17.01      8.29 o 
  -9   5  14       17.12       13.64      5.87 o 
  -8   5  14       14.23       20.88      6.04 o 
  -7   5  14       21.28        8.12      5.88 o 
  -6   5  14       30.15       36.41      6.17 o 
  -5   5  14      300.58      359.89     10.03 o 
  -4   5  14       55.69       64.27      6.39 o 
  -3   5  14        0.01       -2.33      5.99 o 
  -2   5  14        8.93       21.86      6.61 o 
  -1   5  14      181.30      178.98      7.57 o 
   0   5  14      124.01      102.63      7.47 o 
   1   5  14       54.54       46.25      7.00 o 
   2   5  14        0.12       -0.38      7.44 o 
   3   5  14       59.91       56.42      9.81 o 
   4   5  14        9.69       -0.25     10.19 o 
   5   5  14        6.59      -10.69     10.10 o 
   6   5  14       20.69       20.87     10.64 o 
   7   5  14       11.01       18.25     10.77 o 
  -9   6  14       47.25       67.24     10.09 o 
  -8   6  14       11.38       17.86      7.15 o 
  -7   6  14        0.00       -4.38      6.14 o 
  -6   6  14      106.62      108.48      7.51 o 
  -5   6  14        3.10        5.38      6.08 o 
  -4   6  14      102.34       97.79      7.25 o 
  -3   6  14       75.22       57.75      6.79 o 
  -2   6  14       11.11        6.28      5.95 o 
  -1   6  14      107.66       89.04      7.01 o 
   0   6  14       21.83       23.41     14.35 o 
   1   6  14        8.63        7.43      6.97 o 
   2   6  14        6.20       -3.13      7.02 o 
   3   6  14        8.42        6.65     11.14 o 
   4   6  14        2.13       -9.11     10.56 o 
   5   6  14       32.89       28.40     10.52 o 
  -7   7  14       33.23       21.72      7.03 o 
  -6   7  14      105.56      105.91      7.92 o 
  -5   7  14       20.10       27.19      6.55 o 
  -4   7  14        7.96       12.05      8.70 o 
  -3   7  14        8.11        8.03      7.17 o 
  -2   7  14        7.44       15.76      6.77 o 
  -1   7  14       78.76       87.64      7.96 o 
   0   7  14        2.94        1.32      8.01 o 
   1   7  14       34.79       24.62      8.36 o 
   2   7  14       17.83       28.40     12.60 o 
 -13   0  15       47.76       55.47     11.56 o 
 -11   0  15        5.65        5.07     10.02 o 
  -9   0  15        1.66        2.62      9.36 o 
  -7   0  15      532.02      427.86     17.84 o 
  -5   0  15      278.21      247.40     13.68 o 
  -3   0  15      138.44      182.33     12.27 o 
  -1   0  15     4078.31     4094.21     74.10 o 
   1   0  15       11.36       16.76      8.48 o 
   3   0  15      350.56      317.55     15.18 o 
   5   0  15       27.71       25.90      9.40 o 
   7   0  15        4.14       -4.66      8.69 o 
   9   0  15        3.16        5.90     10.89 o 
 -13   1  15       22.55       21.73      6.89 o 
 -12   1  15       21.57       15.88     10.76 o 
 -11   1  15      552.43      548.76     14.28 o 
 -10   1  15       70.98       83.59      8.15 o 
  -9   1  15      631.55      587.63     26.07 o 
  -8   1  15      329.94      321.34     10.31 o 
  -7   1  15      325.72      292.61      8.55 o 
  -6   1  15       39.93       53.71      5.52 o 
  -5   1  15      235.21      242.31      7.57 o 
  -4   1  15       45.56       39.93      4.50 o 
  -3   1  15      151.87      145.83      7.12 o 
  -2   1  15     1644.56     1639.91     25.11 o 
  -1   1  15       65.16       58.99      6.32 o 
   0   1  15      235.51      221.66      9.91 o 
   1   1  15      893.01      804.27     15.67 o 
   2   1  15      174.78      208.72      9.55 o 
   3   1  15       37.53       37.37      6.31 o 
   4   1  15        1.70        8.33      6.04 o 
   5   1  15       26.70       26.90      6.38 o 
   6   1  15       16.47       32.64     10.21 o 
   7   1  15        3.63        2.18      6.54 o 
   8   1  15       10.76        9.36      9.77 o 
   9   1  15       52.81       54.18     11.02 o 
 -13   2  15        3.29        7.03      9.52 o 
 -12   2  15        5.44       14.13      6.52 o 
 -11   2  15        0.74        9.30      6.53 o 
 -10   2  15      150.71      167.86     14.53 o 
  -9   2  15        4.05        7.86      5.65 o 
  -8   2  15      507.96      522.33     15.66 o 
  -7   2  15      135.81      160.58      6.83 o 
  -6   2  15       71.98       67.04      5.60 o 
  -5   2  15      223.00      196.55      9.76 o 
  -4   2  15       53.71       56.14      4.99 o 
  -3   2  15      914.12      889.27     15.01 o 
  -2   2  15      194.37      222.61      7.58 o 
  -1   2  15      101.75       89.20      6.84 o 
   0   2  15       76.12       78.97      6.94 o 
   1   2  15       90.60      100.48      7.30 o 
   2   2  15      606.22      624.60     14.14 o 
   3   2  15      312.65      293.54     10.56 o 
   4   2  15       53.34       35.75      7.36 o 
   5   2  15      132.29      139.84      8.10 o 
   6   2  15        0.00        6.40      9.19 o 
   7   2  15        7.87       18.23      6.63 o 
   8   2  15       13.80       20.76      6.83 o 
 -12   3  15      181.86      224.74     12.24 o 
 -11   3  15       11.64       10.46      6.66 o 
 -10   3  15       98.18      112.33      7.57 o 
  -9   3  15      523.94      481.03     14.45 o 
  -8   3  15       87.15      103.58      6.91 o 
  -7   3  15        6.67        8.36      6.28 o 
  -6   3  15      370.82      401.39      9.90 o 
  -5   3  15      588.52      570.45     17.60 o 
  -4   3  15       97.39      113.65     10.88 o 
  -3   3  15       53.64       56.35      5.55 o 
  -2   3  15        1.41        3.56      4.58 o 
  -1   3  15      246.03      265.20     10.48 o 
   0   3  15      958.31      901.50     21.25 o 
   1   3  15        1.39        0.87      5.43 o 
   2   3  15       24.42       17.73      6.54 o 
   3   3  15      439.52      430.09     27.19 o 
   4   3  15        0.17        4.18      6.44 o 
   5   3  15       80.81       65.45     10.60 o 
   6   3  15      292.62      393.72     18.54 o 
   7   3  15        1.59      -13.97      9.44 o 
   8   3  15       15.75       39.54     11.23 o 
 -11   4  15       16.86        9.02      8.87 o 
 -10   4  15       67.69       90.63      7.49 o 
  -9   4  15       36.73       21.13      6.36 o 
  -8   4  15      224.68      226.58      8.77 o 
  -7   4  15       40.73       29.50      6.00 o 
  -6   4  15      620.53      584.68     12.01 o 
  -5   4  15      280.74      328.67     16.31 o 
  -4   4  15      144.78      168.73      7.34 o 
  -3   4  15      574.74      545.57     16.81 o 
  -2   4  15      133.38      166.80      7.12 o 
  -1   4  15       50.27       30.91      6.36 o 
   0   4  15       34.37       36.25      6.53 o 
   1   4  15      114.34      123.17      9.31 o 
   2   4  15        0.01        0.09      6.22 o 
   3   4  15       67.43       61.36     13.45 o 
   4   4  15        1.30      -12.18     10.02 o 
   5   4  15       25.71       16.92     10.64 o 
   6   4  15       68.51       73.72     11.98 o 
   7   4  15       24.95       12.22     10.39 o 
 -10   5  15        0.06       14.77      9.33 o 
  -9   5  15       83.38       91.30      8.51 o 
  -8   5  15       27.23       31.62      6.57 o 
  -7   5  15        0.25        5.70      5.95 o 
  -6   5  15        0.47        9.91      6.14 o 
  -5   5  15        4.06        1.94      7.47 o 
  -4   5  15       22.99       29.95      5.95 o 
  -3   5  15        4.94        3.18      5.89 o 
  -2   5  15       20.11       17.95      5.77 o 
  -1   5  15       69.16      102.18      6.86 o 
   0   5  15        2.25       -1.14      6.26 o 
   1   5  15       90.76       80.62     17.57 o 
   2   5  15       25.21       13.82      9.11 o 
   3   5  15       14.96       13.18      6.84 o 
   4   5  15       39.89       37.13     11.89 o 
   5   5  15       22.82       13.14     10.85 o 
   6   5  15        0.93      -10.39     10.73 o 
  -8   6  15       89.95       81.31      7.78 o 
  -7   6  15        0.50        4.64      6.91 o 
  -6   6  15        3.66       12.14      6.50 o 
  -5   6  15        0.19       10.27      6.23 o 
  -4   6  15       32.63       22.69      8.08 o 
  -3   6  15        6.39        7.86      6.44 o 
  -2   6  15       82.16      103.89      9.52 o 
  -1   6  15       37.30       37.10      6.55 o 
   0   6  15        6.54       13.36      7.70 o 
   1   6  15       95.54      118.05     12.77 o 
   2   6  15      108.09      122.27     12.35 o 
   3   6  15        4.22       11.93     11.43 o 
   4   6  15        0.61        8.02     11.64 o 
  -5   7  15        0.84       -2.94      7.04 o 
  -4   7  15       76.48       78.44     12.81 o 
  -3   7  15      100.28      112.05     13.06 o 
  -2   7  15        0.02      -10.33      6.91 o 
  -1   7  15        1.82      -11.18      8.23 o 
   0   7  15        2.05       11.62      8.62 o 
 -12   0  16        1.76        3.08     11.81 o 
 -10   0  16       37.85       56.34     11.31 o 
  -8   0  16     1309.44     1283.41     32.14 o 
  -6   0  16       62.11       65.61      9.77 o 
  -4   0  16       10.89       16.72      9.23 o 
  -2   0  16     1210.24     1229.48     30.15 o 
   0   0  16      528.88      488.98     18.75 o 
   2   0  16        1.01       -2.87      8.44 o 
   4   0  16       13.97        4.03      8.69 o 
   6   0  16      506.99      532.76     19.13 o 
 -12   1  16      320.52      362.50     13.47 o 
 -11   1  16        4.28        6.44      7.52 o 
 -10   1  16      234.84      239.82     11.19 o 
  -9   1  16        4.43        2.46      7.12 o 
  -8   1  16      185.82      155.88      8.81 o 
  -7   1  16       41.80       46.99      7.04 o 
  -6   1  16      154.03      156.52      8.61 o 
  -5   1  16       23.76       20.84      6.34 o 
  -4   1  16       88.31       87.14     13.10 o 
  -3   1  16       80.12       81.67      7.23 o 
  -2   1  16      815.98      829.97     16.59 o 
  -1   1  16        2.70        0.09      6.29 o 
   0   1  16       76.57       77.14      7.41 o 
   1   1  16        7.35        2.81      6.18 o 
   2   1  16       77.88       80.16      8.79 o 
   3   1  16        1.48       -4.76      6.07 o 
   4   1  16       57.98       69.79      7.43 o 
   5   1  16       96.50       80.20      7.56 o 
   6   1  16       44.29       50.86      7.23 o 
   7   1  16       28.13       32.76     10.81 o 
   8   1  16       19.42       18.54      9.56 o 
 -12   2  16      178.57      179.73     14.46 o 
 -11   2  16      192.06      213.77      8.99 o 
 -10   2  16      256.51      273.59     10.25 o 
  -9   2  16        8.19       18.47      6.24 o 
  -8   2  16        1.40        6.20      5.78 o 
  -7   2  16        9.27        9.53      5.42 o 
  -6   2  16      810.53      817.30     17.40 o 
  -5   2  16        3.61       11.42      4.91 o 
  -4   2  16       21.31       26.14      5.12 o 
  -3   2  16       38.16       43.36      5.07 o 
  -2   2  16       66.68       72.74      7.07 o 
  -1   2  16      117.45      101.08      7.79 o 
   0   2  16      934.98      799.88     28.52 o 
   1   2  16      486.91      461.34     15.47 o 
   2   2  16      311.84      283.49     11.21 o 
   3   2  16       73.74       88.91      7.50 o 
   4   2  16       82.04       73.02      7.75 o 
   5   2  16        1.70       -2.69      8.44 o 
   6   2  16        2.89       -3.62      9.73 o 
   7   2  16        2.49       16.05     10.35 o 
 -11   3  16        7.78       13.95      8.09 o 
 -10   3  16        8.17       20.96      7.52 o 
  -9   3  16       15.58       18.89      6.32 o 
  -8   3  16      136.71      151.90      7.53 o 
  -7   3  16      252.07      263.69      9.78 o 
  -6   3  16       14.33       10.74      8.17 o 
  -5   3  16      419.00      432.24     10.57 o 
  -4   3  16      397.88      419.04      9.98 o 
  -3   3  16      389.77      396.17      9.80 o 
  -2   3  16        0.78       -1.88      5.14 o 
  -1   3  16       68.56       62.13      6.97 o 
   0   3  16       18.42       18.55      6.66 o 
   1   3  16       37.97       56.76      9.48 o 
   2   3  16       60.41       41.44      7.16 o 
   3   3  16        2.87       -7.79      8.90 o 
   4   3  16        5.14        0.28      6.69 o 
   5   3  16       30.32       28.15     10.52 o 
   6   3  16        6.33       14.97     10.73 o 
   7   3  16       36.85        3.66     10.56 o 
 -11   4  16       86.21       95.79     19.17 o 
 -10   4  16        8.56       15.91      7.01 o 
  -9   4  16       73.97       65.21      8.30 o 
  -8   4  16       42.30       33.22      6.55 o 
  -7   4  16        7.65        6.27      6.14 o 
  -6   4  16       48.52       49.01      6.02 o 
  -5   4  16        1.89        2.46      5.77 o 
  -4   4  16      416.34      427.17     12.81 o 
  -3   4  16       10.21       20.06      5.76 o 
  -2   4  16       82.42       89.72      6.36 o 
  -1   4  16       62.92       76.29      8.11 o 
   0   4  16       29.64       25.53      7.04 o 
   1   4  16      135.47      119.47      8.11 o 
   2   4  16       54.56       77.70      8.20 o 
   3   4  16        0.96       -1.22      6.32 o 
   4   4  16       18.07       30.35     11.31 o 
   5   4  16       64.33      105.99     12.77 o 
   6   4  16        4.18       -5.57     11.35 o 
  -9   5  16       33.32       58.61      8.26 o 
  -8   5  16       19.83       17.34      6.67 o 
  -7   5  16       21.57       35.93      6.88 o 
  -6   5  16       65.56       62.53      7.16 o 
  -5   5  16      463.36      453.92     11.52 o 
  -4   5  16       30.33       28.88      6.29 o 
  -3   5  16       18.15        8.43      6.24 o 
  -2   5  16       21.30       23.08      6.33 o 
  -1   5  16       12.19        6.12      7.24 o 
   0   5  16       16.97       22.35      7.55 o 
   1   5  16       12.13        3.12      7.48 o 
   2   5  16       17.89        3.24      7.50 o 
   3   5  16       54.40       44.82     12.47 o 
   4   5  16        0.09       -8.15     11.60 o 
  -7   6  16        3.36       13.05      6.60 o 
  -6   6  16        9.81        5.89      7.01 o 
  -5   6  16       15.70       34.61      7.33 o 
  -4   6  16        0.12       -9.76      6.63 o 
  -3   6  16       10.56       30.27      6.68 o 
  -2   6  16       57.08       58.88      8.19 o 
  -1   6  16       63.97       71.24      8.84 o 
   0   6  16       24.98       37.39      8.25 o 
   1   6  16       92.54      116.63     11.08 o 
   2   6  16       95.78      133.76     15.01 o 
 -11   0  17      199.89      174.84     15.05 o 
  -9   0  17      619.83      604.11     22.91 o 
  -7   0  17       20.37        5.78     10.31 o 
  -5   0  17     1536.74     1643.03     37.59 o 
  -3   0  17       35.30       29.15      9.23 o 
  -1   0  17      196.66      192.76     13.31 o 
   1   0  17       11.12        9.48      9.31 o 
   3   0  17       43.09       36.92      9.94 o 
   5   0  17        3.88       10.44     10.52 o 
 -12   1  17       75.88       81.89      9.40 o 
 -11   1  17      167.33      162.56     10.46 o 
 -10   1  17       87.21       87.07      8.57 o 
  -9   1  17       49.04       54.15      8.37 o 
  -8   1  17       26.65       15.00     11.77 o 
  -7   1  17       50.12       51.97     14.76 o 
  -6   1  17       12.15        9.81      7.15 o 
  -5   1  17      412.76      428.81     13.22 o 
  -4   1  17      110.38      105.83      9.23 o 
  -3   1  17       17.70       40.45      7.31 o 
  -2   1  17      161.09      149.62     10.85 o 
  -1   1  17      803.08      801.54     17.07 o 
   0   1  17       12.52        6.64      7.69 o 
   1   1  17        4.24       -2.97      6.08 o 
   2   1  17        2.51        4.76      6.56 o 
   3   1  17       99.15       87.46      7.94 o 
   4   1  17       45.76       60.70      9.54 o 
   5   1  17       12.08       26.71      7.15 o 
   6   1  17       26.52       43.28     11.60 o 
   7   1  17       24.80       29.15     11.48 o 
 -11   2  17        6.34       10.27      8.40 o 
 -10   2  17        8.48        4.59      7.88 o 
  -9   2  17      226.16      203.08     10.61 o 
  -8   2  17       10.98       19.41      7.78 o 
  -7   2  17      195.69      213.39     10.35 o 
  -6   2  17        4.94        1.38      7.15 o 
  -5   2  17      118.90      127.54      8.63 o 
  -4   2  17        3.15       -5.38      8.11 o 
  -3   2  17      117.69      134.43      8.83 o 
  -2   2  17      328.98      324.13     12.01 o 
  -1   2  17        0.02       -3.41      6.60 o 
   0   2  17        9.72        4.89      6.41 o 
   1   2  17       97.22       84.51     10.15 o 
   2   2  17      237.46      225.47     12.33 o 
   3   2  17       14.69       10.00      6.81 o 
   4   2  17       29.15       29.83      7.54 o 
   5   2  17       19.83       32.02     10.77 o 
   6   2  17       28.91        4.86     10.60 o 
 -11   3  17      170.59      152.85     12.25 o 
 -10   3  17      228.51      246.12     12.49 o 
  -9   3  17       16.54       21.27      6.29 o 
  -8   3  17       94.44       95.38      6.84 o 
  -7   3  17        0.77        7.98      6.07 o 
  -6   3  17       77.84       61.14      6.25 o 
  -5   3  17        2.94       14.08      5.89 o 
  -4   3  17        5.58        9.28      6.37 o 
  -3   3  17        7.71        3.82      5.34 o 
  -2   3  17      575.70      545.06     14.20 o 
  -1   3  17        7.71        4.60      6.50 o 
   0   3  17        2.26        0.62      6.98 o 
   1   3  17      273.24      228.82     11.00 o 
   2   3  17       37.11       23.57      7.37 o 
   3   3  17       20.85       16.94      7.50 o 
   4   3  17       40.92       58.24      7.83 o 
   5   3  17        1.32       -1.75     10.60 o 
 -10   4  17        3.64        9.59      6.84 o 
  -9   4  17        9.20        3.47      6.58 o 
  -8   4  17       46.97       52.08      7.07 o 
  -7   4  17        1.03       -2.26      6.01 o 
  -6   4  17        6.05        0.03      6.18 o 
  -5   4  17        2.93        9.08      6.29 o 
  -4   4  17      134.12      127.89      7.50 o 
  -3   4  17      102.72      112.08      7.23 o 
  -2   4  17       12.12       11.28      5.90 o 
  -1   4  17       55.64       66.95      8.31 o 
   0   4  17       95.59      108.16      9.17 o 
   1   4  17      101.91       87.50     10.17 o 
   2   4  17       49.77       61.20      8.02 o 
   3   4  17      146.04      165.42      9.69 o 
   4   4  17       27.45       21.25     11.89 o 
  -8   5  17       44.46       47.57      7.18 o 
  -7   5  17       43.15       42.07      6.99 o 
  -6   5  17        2.85       -0.29      7.48 o 
  -5   5  17       79.79       79.10      7.23 o 
  -4   5  17      123.96      132.08      8.06 o 
  -3   5  17        0.28        7.47      6.22 o 
  -2   5  17       53.85       70.92      6.87 o 
  -1   5  17      123.31      101.60     17.15 o 
   0   5  17        7.75       11.95      8.04 o 
   1   5  17       67.96       72.16     12.62 o 
   2   5  17       98.18       92.99     11.50 o 
   3   5  17        5.95       -8.81     11.85 o 
  -4   6  17        3.63        2.44      6.46 o 
  -3   6  17       25.83       28.72      7.33 o 
  -2   6  17        5.52        0.75      6.74 o 
  -1   6  17       29.88       25.92      8.07 o 
 -10   0  18       75.96      109.77     14.05 o 
  -8   0  18      263.65      293.85     18.59 o 
  -6   0  18       17.87       -1.75     10.77 o 
  -4   0  18      157.20      173.35     13.68 o 
  -2   0  18      180.06      151.93     13.22 o 
   0   0  18        0.01       17.59     10.39 o 
   2   0  18      212.57      159.71     13.35 o 
   4   0  18       38.10       21.66     10.39 o 
 -11   1  18       54.20       66.73      9.65 o 
 -10   1  18       58.14       57.28      9.08 o 
  -9   1  18        1.26        0.32      7.91 o 
  -8   1  18        0.20       -6.79      7.80 o 
  -7   1  18       51.33       45.32      8.44 o 
  -6   1  18      233.81      219.54     10.63 o 
  -5   1  18        0.48       -2.01      6.86 o 
  -4   1  18      355.93      355.35     12.91 o 
  -3   1  18       48.74       45.25      7.48 o 
  -2   1  18      158.57      160.55     17.84 o 
  -1   1  18        4.35        1.66      6.75 o 
   0   1  18       57.48       55.21      7.93 o 
   1   1  18       34.61       34.13      7.57 o 
   2   1  18       16.79       27.25      7.50 o 
   3   1  18       53.48       62.31      8.07 o 
   4   1  18       69.34       88.95     13.80 o 
   5   1  18       23.06       22.86      7.83 o 
 -10   2  18       91.90       82.92      9.42 o 
  -9   2  18       25.14       26.64     10.19 o 
  -8   2  18      188.50      212.03     11.01 o 
  -7   2  18       82.51       76.03      8.53 o 
  -6   2  18       51.62       52.60      7.93 o 
  -5   2  18        3.85      -10.96      7.31 o 
  -4   2  18       33.43       35.51      7.47 o 
  -3   2  18       44.15       53.07      8.14 o 
  -2   2  18        2.86        3.40      9.83 o 
  -1   2  18      229.61      189.39      9.88 o 
   0   2  18      105.33       99.50      8.56 o 
   1   2  18      182.49      178.03      9.73 o 
   2   2  18        3.20       -8.18      7.07 o 
   3   2  18       49.81       63.82      8.00 o 
   4   2  18       30.65       27.05      7.81 o 
   5   2  18       13.70       13.93     11.06 o 
 -10   3  18       31.56       27.45      8.27 o 
  -9   3  18       54.88       70.92      9.30 o 
  -8   3  18        0.10        2.93      7.63 o 
  -7   3  18        1.58        9.41      8.00 o 
  -6   3  18      319.55      329.43     16.78 o 
  -5   3  18       17.66       -1.33      7.60 o 
  -4   3  18       58.02       70.70      7.81 o 
  -3   3  18       29.28       35.20      8.38 o 
  -2   3  18       14.83        5.55      7.55 o 
  -1   3  18        0.67        0.26      7.38 o 
   0   3  18       23.98       18.97      8.38 o 
   1   3  18        1.06        6.60      7.47 o 
   2   3  18       98.53       80.32      8.60 o 
   3   3  18       26.54       10.98      7.60 o 
   4   3  18        7.07      -13.66      9.11 o 
  -8   4  18       25.23       36.95      7.59 o 
  -7   4  18      105.11      125.10      8.10 o 
  -6   4  18       10.78       12.78      6.58 o 
  -5   4  18        5.28        9.73      6.14 o 
  -4   4  18       27.24       15.30      6.66 o 
  -3   4  18        1.80        5.31      6.28 o 
  -2   4  18       32.50       56.94     20.00 o 
  -1   4  18        3.29       10.33      7.41 o 
   0   4  18       18.43        6.81      7.77 o 
   1   4  18       91.73       82.61      8.42 o 
   2   4  18       12.85        3.26     11.70 o 
   3   4  18        6.49        4.53     11.56 o 
  -6   5  18       23.36       41.15      7.45 o 
  -5   5  18        1.20        0.31      6.88 o 
  -4   5  18       17.43       28.39     11.82 o 
  -3   5  18        1.51        4.87      8.09 o 
  -2   5  18      158.90      180.04     10.76 o 
  -1   5  18        1.76        2.89      8.08 o 
   0   5  18        9.25        7.28      8.12 o 
  -9   0  19       14.29       12.64     10.94 o 
  -7   0  19       92.66      110.56     13.85 o 
  -5   0  19      147.81      118.92     13.72 o 
  -3   0  19       52.51       55.05     12.06 o 
  -1   0  19       92.45       87.11     12.60 o 
   1   0  19       42.37       27.61     11.19 o 
   3   0  19        3.40        2.08     10.77 o 
 -10   1  19        3.80       -9.56      8.55 o 
  -9   1  19      413.65      426.78     15.09 o 
  -8   1  19        8.06        5.78      8.09 o 
  -7   1  19       36.35       38.56      7.83 o 
  -6   1  19       27.55       24.59      7.87 o 
  -5   1  19      103.18      114.99      9.67 o 
  -4   1  19       10.06       11.39      7.42 o 
  -3   1  19        3.27       14.35      8.61 o 
  -2   1  19       63.38       55.80     10.06 o 
  -1   1  19      261.99      241.70     11.03 o 
   0   1  19       12.84       11.69      7.26 o 
   1   1  19        1.33        2.45      7.35 o 
   2   1  19       68.38       88.14      9.02 o 
   3   1  19        5.47       17.55      8.15 o 
   4   1  19        7.41       18.48      8.10 o 
  -9   2  19       10.22       10.15     13.74 o 
  -8   2  19       71.12       74.15      9.50 o 
  -7   2  19        0.55       -7.87      8.00 o 
  -6   2  19       46.08       55.90      8.92 o 
  -5   2  19        7.53        5.93      7.91 o 
  -4   2  19      212.19      210.41     14.89 o 
  -3   2  19      131.65      138.31      9.95 o 
  -2   2  19       34.50       28.66      8.12 o 
  -1   2  19      107.94       93.93      9.11 o 
   0   2  19       17.56       10.33      7.97 o 
   1   2  19       17.72       19.93      7.86 o 
   2   2  19       19.23       11.31      7.89 o 
   3   2  19       10.76        9.58      8.10 o 
  -8   3  19       43.89       23.82      9.83 o 
  -7   3  19        1.18       15.64      8.11 o 
  -6   3  19      126.89      152.66     10.60 o 
  -5   3  19        1.64        2.57      7.70 o 
  -4   3  19        1.84        6.69      7.56 o 
  -3   3  19       73.90       81.59     12.64 o 
  -2   3  19       95.02      117.36      9.66 o 
  -1   3  19       43.95       54.95      8.34 o 
   0   3  19       23.18        9.88      7.52 o 
   1   3  19        1.32        4.12      7.92 o 
   2   3  19       51.29       67.14      9.03 o 
  -6   4  19       79.07       85.85      9.87 o 
  -5   4  19      200.04      210.05     11.23 o 
  -4   4  19        0.54       12.47      8.09 o 
  -3   4  19        7.39       17.13      7.98 o 
  -2   4  19        0.00       13.57      8.10 o 
  -1   4  19        3.99       21.99      8.29 o 
   0   4  19        9.85       -6.13      8.05 o 
   1   4  19        5.40       11.75      8.31 o 
  -8   0  20      125.85      116.42     13.68 o 
  -6   0  20      205.26      219.63     16.63 o 
  -4   0  20       56.11       60.12     12.89 o 
  -2   0  20        1.08        3.78     11.64 o 
   0   0  20       18.26       27.78     12.02 o 
   2   0  20        0.08        4.70     11.19 o 
  -8   1  20       78.12       79.32     27.11 o 
  -7   1  20        7.94        6.31     17.55 o 
  -6   1  20       31.59       40.77      9.10 o 
  -5   1  20       97.55       83.23      9.17 o 
  -4   1  20       23.21       28.95      8.10 o 
  -3   1  20       13.45        9.02      8.45 o 
  -2   1  20       45.62       54.39      8.95 o 
  -1   1  20        3.75       -0.93      8.11 o 
   0   1  20       48.25       46.69     11.87 o 
   1   1  20       12.63        9.06     15.80 o 
   2   1  20       28.90       22.24      8.49 o 
  -7   2  20       12.68        2.30     11.06 o 
  -6   2  20      117.74      127.51     22.16 o 
  -5   2  20        6.30        3.16      7.51 o 
  -4   2  20        1.49        0.24      7.83 o 
  -3   2  20        7.03       11.54      8.59 o 
  -2   2  20        1.94        7.51     22.49 o 
  -1   2  20       46.42       49.98     14.03 o 
   0   2  20       30.72       60.58      8.81 o 
   1   2  20       18.07        6.85      8.39 o 
  -6   3  20       17.67        8.04     16.24 o 
  -5   3  20       34.58       13.93      9.17 o 
  -4   3  20        6.03       -3.41      8.01 o 
  -3   3  20        2.18        0.45      7.83 o 
  -2   3  20       10.49       13.95      8.02 o 
  -1   3  20       56.35       65.68     10.96 o 
   0   3  20        8.18       11.72      8.50 o 
  -5   0  21      448.12      474.55     22.37 o 
  -3   0  21       23.81       15.01     12.64 o 
  -1   0  21        7.42       23.37     12.68 o 
  -6   1  21       56.33       74.49     10.96 o 
  -5   1  21       62.00       61.14     10.31 o 
  -4   1  21       40.38       37.99      9.57 o 
  -3   1  21        4.60        0.16      8.59 o 
  -2   1  21        0.00       -6.73      8.49 o 
  -1   1  21        7.85        6.57      8.85 o 
  -4   2  21        0.02        2.33     14.66 o 
  -3   2  21       10.83       18.69     12.74 o 
                                                 
